# Supplementary material for: Investigating key drivers influencing AI-based detection and identification of plants
Source: PLoS One. 2026 Mar 2;21(3):e0342712. doi: 10.1371/journal.pone.0342712 (PMC12952603; doi:10.1371/journal.pone.0342712)
Supplement: S1 Data — (XLSX) [file pone.0342712.s001.xlsx]

## Sheet: Cover Sheet
	S1 Data. R code output results, raw data, calculations of errors rates and standard errors.
	Supporting information	Description
	Table A	Coefficients and intercepts' z-values and t-values of the different models used in the study to run the analysis, get predicted probabilities, and test the proportional odds assumption.
	Table B	P-values of pairwise differences from emmeans test of parameters according to the effects tested to test the validity of the proportional odds assumption.
	Table C	P-values from the brant test of the parameters according to the location effect to test the validity of the proportional odds assumption.
	Table D	Total number of pictures taken overall and number of pictures used for testing the plant parts effect of the established plant group.
	Table E	Outsider group raw data.
	Table F	Established group raw data.
	Table G	Plant parts raw data of the established group.
	Table H	Calculations of error rates and standard errors of outsider plants according to location using iNaturalist (n = 402).
	Table I	Initial quality rating and URL of outsider group downloads.

## Sheet: Table A
	Table A. Coefficients and intercepts' z-values and t-values of the different models used in the study to run the analysis, get predicted probabilities, and test the proportional odds assumption. The values are sensibly similar between each models.
	Effect tested	Plant group	Parameter	z-Value		t-value
				clmm	clmm2	polr
	Location	Established	Coefficient Ontario	0.829	0.829	N/A
			Coefficient Ottawa	-1.798	-1.798	N/A
			Intercept 0|1	3.365	3.366	N/A
			Intercept 1|2	5.246	5.246	N/A
			Intercept 2|3	5.793	5.793	N/A
		Outsider	Coefficient Ontario	15.130	15.1255	14.52
			Coefficient Ottawa	18.560	18.5620	19.33
			Intercept 0|1	12.090	12.0851	12.466
			Intercept 1|2	16.410	16.4089	17.755
			Intercept 2|3	20.320	20.3232	24.300
	Family	Established	Coefficient Other	0.286	0.286	N/A
			Coefficient Poaceae	2.421	2.421	N/A
			Coefficient Plant Net	2.172	2.172	N/A
			Coefficient Other: Plant Net	-0.213	-0.213	N/A
			Coefficient Poaceae: Plant Net	-1.847	-1.847	N/A
			Intercept 0|1	3.733	3.733	N/A
			Intercept 1|2	6.497	6.497	N/A
			Intercept 2|3	7.668	7.668	N/A
	Status	Established	Coefficient Native	0.112	0.112	N/A
			Coefficient Plant Net	3.496	3.496	N/A
			Coefficient Native: Plant Net	-2.934	-2.934	N/A
			Intercept 0|1	3.619	3.619	N/A
			Intercept 1|2	7.104	7.104	N/A
			Intercept 2|3	8.191	8.191	N/A
	Plant parts	Established	Coefficient Leaves	2.194	2.194	N/A
			Coefficient Whole Plant	1.135	1.135	N/A
			Intercept 0|1	1.983	1.983	N/A
			Intercept 1|2	3.561	3.561	N/A
			Intercept 2|3	5.331	5.331	N/A
	clmm: cumulative link model, clmm2: cumulative link model version 2, polr: proportional odds logistic regression. N/A: not applicable.

## Sheet: Table B
		Table B. P-values of pairwise differences from emmeans test of parameters according to the effects tested to test the validity of the proportional odds assumption.
		Effect tested	Parameter	p-Value
				Established	Outsider
		Location	No Location - Ontario	0.685	< 0.0001
			No Location - Ottawa	0.17	< 0.0001
			Ontario - Ottawa	0.03	< 0.0001
		Family	Asteraceae - Other	0.974	N/A
			Asteraceae - Poaceae	0.172	N/A
			Other - Poaceae	0.220	N/A
			iNaturalist - Plant Net	0.034	N/A
		Status	Introduced - Native	0.191	N/A
			iNaturalist - Plant Net	0.278	N/A
		Plant parts	Inflorescence - Leaves	0.072	N/A
			Inflorescence - Whole plant	0.493	N/A
			Leaves - Whole plant	0.511	N/A
		N/A: not applicable.

## Sheet: Table C
	Table C. P-values from the brant test of the parameters according to the location effect to test the validity of the proportional odds assumption.
	Parameter	X2	df	Probability
	Omnibus	64.33	4	0.000
	ON	3.91	2	0.140
	OTT	57.3	2	0.000

## Sheet: Table D
	Table D. Total number of pictures taken overall and number of pictures used for testing the plant parts effect of the established plant group.
	LabID	Species	Number of Picture taken	Plant parts testing
	BOT-22-083	Convolvulus arvensis	2	No
	BOT-22-084	Lathyrus tuberosus	2	No
	BOT-22-085	Daucus carota	2	No
	BOT-22-086	Securigera varia	2	No
	BOT-22-096	Erigeron canadensis	2	No
	BOT-22-097	Solidago altissima	2	No
	BOT-22-098	Sonchus asper	3	Yes
	BOT-22-099	Sonchus asper	2	No
	BOT-22-100	Leucanthemum vulgare	3	Yes
	BOT-22-101	Setaria pumila	2	No
	BOT-22-102	Panicum capillare	3	Yes
	BOT-22-103	Polygonum aviculare	2	No
	BOT-22-104	Fallopia convolvulus	3	Yes
	BOT-22-105	Oenothera parviflora	2	No
	BOT-22-106	Prunella vulgaris	2	No
	BOT-22-126	Phalaris arundinacea	3	Yes
	BOT-22-127	Bromus inermis	2	No
	BOT-22-128	Echinochloa crus-galli	3	Yes
	BOT-22-129	Digitaria sanguinalis	2	No
	BOT-22-130	Echinochloa muricata	3	Yes
	BOT-22-131	Berteroa incana	2	No
	BOT-22-132	Echium vulgare	2	No
	BOT-22-133	Atriplex patula	2	No
	BOT-22-134	Melilotus albus	2	No
	BOT-22-135	Achillea millefolium	3	Yes
	BOT-22-136	Euthamia graminifolia	2	No
	BOT-22-137	Erigeron strigosus	2	No
	BOT-22-138	Rudbeckia hirta	2	No
	BOT-22-139	Symphyotrichum ciliolatum	2	No
	BOT-22-140	Cichorium intybus	2	No
	BOT-22-141	Eutrochium maculatum	2	No
	BOT-22-142	Doellingeria umbellata	3	Yes
	BOT-22-143	Symphyotrichum novae-angliae	3	Yes
	BOT-22-149	Apocynum androsaemifolium	3	Yes
	BOT-22-150	Tanacetum vulgare	2	No
	BOT-22-151	Senecio vulgaris	3	Yes
	BOT-22-152	Erucastrum gallicum	3	Yes
	BOT-22-153	Lythrum salicaria	3	Yes
	BOT-22-154	Phragmites australis	3	Yes
	BOT-22-155	Echinocystis lobata	3	Yes
	BOT-22-156	Lolium perenne	3	Yes
	BOT-22-157	Amaranthus retroflexus	2	No
	BOT-22-158	Solanum dulcamara	2	No
	BOT-22-159	Rumex crispus	2	No
	BOT-22-160	Miscanthus sacchariflorus	3	Yes
	BOT-22-161	Solidago hispida	2	No
	BOT-22-162	Chelone glabra	2	No
	BOT-22-163	Origanum vulgare	3	Yes
	BOT-22-164	Phleum pratense	2	No
	BOT-22-165	Pilosella aurantiaca	3	Yes
	BOT-22-166	Gentiana andrewsii	3	Yes
	BOT-22-174	Galium mollugo	3	Yes
	BOT-22-175	Lactuca serriola	3	Yes
	BOT-22-176	Hordeum jubatum	2	Yes
	BOT-22-177	Ageratina altissima	3	Yes
	BOT-22-178	Persicaria hydropiper	3	Yes
	BOT-22-179	Bidens cernua	3	Yes
	BOT-22-180	Amaranthus retroflexus	3	Yes
	BOT-22-181	Setaria faberi	2	No
	BOT-22-182	Setaria faberi	2	No
	BOT-22-183	Panicum virgatum	3	Yes

## Sheet: Table E
	Table E. Outsider group raw data. The data includes the suggestions and taxonomic accuracy assessment made by iNaturalist's computer vision according to location during the first (2022) and second (2023) testing periods. Assessment: correctly identified (0), species-level error (1), genus-level error (2), or family-level error (3), kingdom-level error (4) and no suggestion (5).
	Catalog Id	Species	Testing period	Location	Suggestions	Assessment
	1122992	Aegilops cylindrica	2022	ON	Aegilops cylindrica	0
	1122992	Aegilops cylindrica	2022	OTT	Aegilops cylindrica	0
	2938415	Aegilops cylindrica	2022	ON	Aegilops cylindrica	0
	2938415	Aegilops cylindrica	2022	OTT	Sporobolus vaginiflorus	2
	5856380	Aegilops cylindrica	2022	ON	Stipa tirsa	2
	5856380	Aegilops cylindrica	2022	OTT	Stipa tirsa	2
	6025593	Aegilops cylindrica	2022	ON	Aegilops cylindrica	0
	6025593	Aegilops cylindrica	2022	OTT	Aegilops cylindrica	0
	6116617	Aegilops cylindrica	2022	ON	Aegilops cylindrica	0
	6116617	Aegilops cylindrica	2022	OTT	Aegilops cylindrica	0
	6162218	Aegilops cylindrica	2022	ON	Aegilops cylindrica	0
	6162218	Aegilops cylindrica	2022	OTT	Digitaria sanguinalis	2
	8615825	Aegilops cylindrica	2022	ON	Aegilops cylindrica	0
	8615825	Aegilops cylindrica	2022	OTT	Zizania palustris	2
	8616532	Pueraria montana lobata	2022	ON	Acer negundo	3
	8616532	Pueraria montana lobata	2022	OTT	Acer negundo	3
	10867761	Aegilops cylindrica	2022	ON	Aegilops cylindrica	0
	10867761	Aegilops cylindrica	2022	OTT	Aegilops cylindrica	0
	12239777	Aegilops cylindrica	2022	ON	Aegilops cylindrica	0
	12239777	Aegilops cylindrica	2022	OTT	Zizania palustris	2
	12640201	Aegilops cylindrica	2022	ON	Equisetum fluviatile	3
	12640201	Aegilops cylindrica	2022	OTT	Zizania palustris	2
	13584534	Aegilops cylindrica	2022	ON	Aegilops cylindrica	0
	13584534	Aegilops cylindrica	2022	OTT	Aegilops cylindrica	0
	13780927	Aegilops cylindrica	2022	ON	Aegilops cylindrica	0
	13780927	Aegilops cylindrica	2022	OTT	Aegilops cylindrica	0
	13823276	Aegilops cylindrica	2022	ON	Aegilops cylindrica	0
	13823276	Aegilops cylindrica	2022	OTT	Aegilops cylindrica	0
	24373510	Aegilops cylindrica	2022	ON	Equisetum fluviatile	3
	24373510	Aegilops cylindrica	2022	OTT	Digitaria sanguinalis	2
	24538590	Aegilops cylindrica	2022	ON	Aegilops cylindrica	0
	24538590	Aegilops cylindrica	2022	OTT	Aegilops cylindrica	0
	24610968	Aegilops cylindrica	2022	ON	Aegilops cylindrica	0
	24610968	Aegilops cylindrica	2022	OTT	Aegilops cylindrica	0
	25195897	Aegilops cylindrica	2022	ON	Aegilops cylindrica	0
	25195897	Aegilops cylindrica	2022	OTT	Schizachyrium scoparium	2
	25247775	Aegilops cylindrica	2022	ON	Aegilops cylindrica	0
	25247775	Aegilops cylindrica	2022	OTT	Aegilops cylindrica	0
	25389761	Aegilops cylindrica	2022	ON	Aegilops cylindrica	0
	25389761	Aegilops cylindrica	2022	OTT	Aegilops cylindrica	0
	35337395	Microstegium vimineum	2022	ON	Microstegium vimineum	0
	35337395	Microstegium vimineum	2022	OTT	Brachyelytrum erectum	2
	37416487	Microstegium vimineum	2022	ON	Microstegium vimineum	0
	37416487	Microstegium vimineum	2022	OTT	Persicaria sagittata	3
	44034375	Aegilops cylindrica	2022	ON	Aegilops cylindrica	0
	44034375	Aegilops cylindrica	2022	OTT	Aegilops cylindrica	0
	44050579	Aegilops cylindrica	2022	ON	Aegilops cylindrica	0
	44050579	Aegilops cylindrica	2022	OTT	Aegilops cylindrica	0
	44156773	Aegilops cylindrica	2022	ON	Aegilops cylindrica	0
	44156773	Aegilops cylindrica	2022	OTT	Aegilops cylindrica	0
	45301949	Aegilops cylindrica	2022	ON	Aegilops cylindrica	0
	45301949	Aegilops cylindrica	2022	OTT	Zizania palustris	2
	45331932	Aegilops cylindrica	2022	ON	Aegilops cylindrica	0
	45331932	Aegilops cylindrica	2022	OTT	Aegilops cylindrica	0
	45366911	Aegilops cylindrica	2022	ON	Aegilops cylindrica	0
	45366911	Aegilops cylindrica	2022	OTT	Sporobolus vaginiflorus	2
	45401036	Aegilops cylindrica	2022	ON	Aegilops cylindrica	0
	45401036	Aegilops cylindrica	2022	OTT	Aegilops cylindrica	0
	55025578	Microstegium vimineum	2022	ON	Microstegium vimineum	0
	55025578	Microstegium vimineum	2022	OTT	Solidago caesia	3
	55025598	Microstegium vimineum	2022	ON	Onoclea sensibilis	3
	55025598	Microstegium vimineum	2022	OTT	Onoclea sensibilis	3
	58608078	Echium plantagineum	2022	ON	Echium augustifolium	1
	58608078	Echium plantagineum	2022	OTT	Echium vulgare	1
	59448565	Microstegium vimineum	2022	ON	Microstegium vimineum	0
	59448565	Microstegium vimineum	2022	OTT	Solidago caesia	3
	59478972	Microstegium vimineum	2022	ON	Microstegium vimineum	0
	59478972	Microstegium vimineum	2022	OTT	Leersia virginica	2
	61947149	Aegilops cylindrica	2022	ON	Aegilops cylindrica	0
	61947149	Aegilops cylindrica	2022	OTT	Poa palustris	2
	66978685	Echium plantagineum	2022	ON	Echium plantagineum	0
	66978685	Echium plantagineum	2022	OTT	Echium vulgare	1
	81200437	Pueraria montana	2022	ON	Pueraria montana	0
	81200437	Pueraria montana	2022	OTT	Pueraria montana	0
	81201767	Pueraria montana	2022	ON	Pueraria montana	0
	81201767	Pueraria montana	2022	OTT	Amphicarpaea bracteata	2
	81240733	Pueraria montana	2022	ON	Mucuna pruriens	2
	81240733	Pueraria montana	2022	OTT	Rubus odoratus	3
	81240931	Pueraria montana	2022	ON	Aralia nudicaulis	3
	81240931	Pueraria montana	2022	OTT	Toxicodendron rydbergii	3
	81291540	Pueraria montana	2022	ON	Aralia nudicaulis	3
	81291540	Pueraria montana	2022	OTT	Toxicodendron radicans	3
	81378171	Pueraria montana	2022	ON	Vitis amurensis	3
	81378171	Pueraria montana	2022	OTT	Vitis riparia	3
	81381386	Pueraria montana	2022	ON	Heracleum maximum	3
	81381386	Pueraria montana	2022	OTT	Acer negundo	3
	81437215	Pueraria montana	2022	ON	Pueraria montana	0
	81437215	Pueraria montana	2022	OTT	Apios americana	2
	81478424	Pueraria montana	2022	ON	Aralia nudicaulis	3
	81478424	Pueraria montana	2022	OTT	Aralia nudicaulis	3
	81514410	Pueraria montana	2022	ON	Pueraria montana	0
	81514410	Pueraria montana	2022	OTT	Hamamelis virginiana	3
	81564718	Pueraria montana	2022	ON	Pueraria montana	0
	81564718	Pueraria montana	2022	OTT	Amphicarpaea bracteata	2
	85217358	Solanum elaeagnifolium	2022	ON	Solanum elaeagnifolium	0
	85217358	Solanum elaeagnifolium	2022	OTT	Solanum elaeagnifolium	0
	85257249	Solanum elaeagnifolium	2022	ON	Solanum elaeagnifolium	0
	85257249	Solanum elaeagnifolium	2022	OTT	Vicia cracca	3
	85264947	Solanum elaeagnifolium	2022	ON	Mentha canadensis	3
	85264947	Solanum elaeagnifolium	2022	OTT	Chenopodium album	3
	86665686	Microstegium vimineum	2022	ON	Microstegium vimineum	0
	86665686	Microstegium vimineum	2022	OTT	Impatiens capensis	3
	90160037	Microstegium vimineum	2022	ON	Microstegium vimineum	0
	90160037	Microstegium vimineum	2022	OTT	Persicaria hydropiperoides	3
	104605536	Aegilops cylindrica	2022	ON	Aegilops cylindrica	0
	104605536	Aegilops cylindrica	2022	OTT	Sporobolus vaginiflorus	2
	108022405	Alopecurus myosuroides	2022	ON	N/A	N/A
	108022405	Alopecurus myosuroides	2022	OTT	N/A	N/A
	110274303	Alopecurus myosuroides	2022	ON	N/A	N/A
	110274303	Alopecurus myosuroides	2022	OTT	N/A	N/A
	110652488	Alopecurus myosuroides	2022	ON	N/A	N/A
	110652488	Alopecurus myosuroides	2022	OTT	N/A	N/A
	114572735	Alopecurus myosuroides	2022	ON	N/A	N/A
	114572735	Alopecurus myosuroides	2022	OTT	N/A	N/A
	111672402	Aegilops cylindrica	2022	ON	Aegilops cylindrica	0
	111672402	Aegilops cylindrica	2022	OTT	Aegilops cylindrica	0
	112185007	Alopecurus myosuroides	2022	ON	N/A	N/A
	112185007	Alopecurus myosuroides	2022	OTT	N/A	N/A
	112270813	Alopecurus myosuroides	2022	ON	N/A	N/A
	112270813	Alopecurus myosuroides	2022	OTT	N/A	N/A
	112301598	Alopecurus myosuroides	2022	ON	N/A	N/A
	112301598	Alopecurus myosuroides	2022	OTT	N/A	N/A
	112531009	Alopecurus myosuroides	2022	ON	N/A	N/A
	112531009	Alopecurus myosuroides	2022	OTT	N/A	N/A
	113076540	Alopecurus myosuroides	2022	ON	N/A	N/A
	113076540	Alopecurus myosuroides	2022	OTT	N/A	N/A
	113252363	Alopecurus myosuroides	2022	ON	N/A	N/A
	113252363	Alopecurus myosuroides	2022	OTT	N/A	N/A
	113409640	Alopecurus myosuroides	2022	ON	N/A	N/A
	113409640	Alopecurus myosuroides	2022	OTT	N/A	N/A
	113435442	Alopecurus myosuroides	2022	ON	N/A	N/A
	113435442	Alopecurus myosuroides	2022	OTT	N/A	N/A
	113711433	Alopecurus myosuroides	2022	ON	N/A	N/A
	113711433	Alopecurus myosuroides	2022	OTT	N/A	N/A
	113771047	Alopecurus myosuroides	2022	ON	N/A	N/A
	113771047	Alopecurus myosuroides	2022	OTT	N/A	N/A
	113899616	Alopecurus myosuroides	2022	ON	N/A	N/A
	113899616	Alopecurus myosuroides	2022	OTT	N/A	N/A
	113940868	Aegilops cylindrica	2022	ON	Aegilops cylindrica	0
	113940868	Aegilops cylindrica	2022	OTT	Zizania aquatica	2
	113974594	Alopecurus myosuroides	2022	ON	N/A	N/A
	113974594	Alopecurus myosuroides	2022	OTT	N/A	N/A
	114474148	Aegilops cylindrica	2022	ON	Aegilops cylindrica	0
	114474148	Aegilops cylindrica	2022	OTT	Elymus trachycaulus	2
	114944565	Aegilops cylindrica	2022	ON	Aegilops cylindrica	0
	114944565	Aegilops cylindrica	2022	OTT	Sporobolus vaginiflorus	2
	115395331	Aegilops cylindrica	2022	ON	Aegilops cylindrica	0
	115395331	Aegilops cylindrica	2022	OTT	Aegilops cylindrica	0
	115760718	Aegilops cylindrica	2022	ON	Aegilops cylindrica	0
	115760718	Aegilops cylindrica	2022	OTT	Sporobolus vaginiflorus	2
	115794276	Aegilops cylindrica	2022	ON	Sphenopholis obtusata	2
	115794276	Aegilops cylindrica	2022	OTT	Carex gracillima	3
	118271314	Microstegium vimineum	2022	ON	Polygonum aviculare	3
	118271314	Microstegium vimineum	2022	OTT	Polygonum aviculare	3
	119724831	Solanum elaeagnifolium	2022	ON	Solanum elaeagnifolium	0
	119724831	Solanum elaeagnifolium	2022	OTT	Solanum elaeagnifolium	0
	119743227	Solanum elaeagnifolium	2022	ON	Solanum elaeagnifolium	0
	119743227	Solanum elaeagnifolium	2022	OTT	Solanum elaeagnifolium	0
	119745600	Solanum elaeagnifolium	2022	ON	Solanum elaeagnifolium	0
	119745600	Solanum elaeagnifolium	2022	OTT	Solanum elaeagnifolium	0
	119760067	Solanum elaeagnifolium	2022	ON	Solanum elaeagnifolium	0
	119760067	Solanum elaeagnifolium	2022	OTT	Solanum elaeagnifolium	0
	119763315	Solanum elaeagnifolium	2022	ON	Rosa acicularis	3
	119763315	Solanum elaeagnifolium	2022	OTT	Campanula carpatica	3
	119868794	Microstegium vimineum	2022	ON	Onoclea sensibilis	3
	119868794	Microstegium vimineum	2022	OTT	Solidago caesia	3
	119888852	Microstegium vimineum	2022	ON	Microstegium vimineum	0
	119888852	Microstegium vimineum	2022	OTT	Solidago caesia	3
	119901961	Microstegium vimineum	2022	ON	Microstegium vimineum	0
	119901961	Microstegium vimineum	2022	OTT	Polygonatum pubescens	3
	119919495	Pueraria montana	2022	ON	Pueraria montana	0
	119919495	Pueraria montana	2022	OTT	Amphicarpaea bracteata	2
	119940613	Microstegium vimineum	2022	ON	Microstegium vimineum	0
	119940613	Microstegium vimineum	2022	OTT	Solidago caesia	3
	119955573	Pueraria montana	2022	ON	Pueraria montana	0
	119955573	Pueraria montana	2022	OTT	Amphicarpaea bracteata	2
	120004744	Pueraria montana	2022	ON	Pueraria montana	0
	120004744	Pueraria montana	2022	OTT	Toxicodendron radicans	3
	120170968	Solanum elaeagnifolium	2022	ON	Solanum elaeagnifolium	0
	120170968	Solanum elaeagnifolium	2022	OTT	Solanum elaeagnifolium	0
	120171525	Solanum elaeagnifolium	2022	ON	Solanum elaeagnifolium	0
	120171525	Solanum elaeagnifolium	2022	OTT	Solanum elaeagnifolium	0
	120336798	Solanum elaeagnifolium	2022	ON	Solanum elaeagnifolium	0
	120336798	Solanum elaeagnifolium	2022	OTT	Solanum tuberosum	1
	120337235	Solanum elaeagnifolium	2022	ON	Solanum elaeagnifolium	0
	120337235	Solanum elaeagnifolium	2022	OTT	Solanum elaeagnifolium	0
	120339264	Solanum elaeagnifolium	2022	ON	Solanum elaeagnifolium	0
	120339264	Solanum elaeagnifolium	2022	OTT	Solanum elaeagnifolium	0
	120358576	Solanum elaeagnifolium	2022	ON	Solanum elaeagnifolium	0
	120358576	Solanum elaeagnifolium	2022	OTT	Mimulus ringens	3
	120618312	Solanum elaeagnifolium	2022	ON	Solanum elaeagnifolium	0
	120618312	Solanum elaeagnifolium	2022	OTT	Populus grandidentata	3
	120657998	Solanum elaeagnifolium	2022	ON	Sisyrinchium montanum	3
	120657998	Solanum elaeagnifolium	2022	OTT	Symphyotrichum novae-angliae	3
	120666043	Solanum elaeagnifolium	2022	ON	Solanum elaeagnifolium	0
	120666043	Solanum elaeagnifolium	2022	OTT	Solanum elaeagnifolium	0
	120672625	Solanum elaeagnifolium	2022	ON	Solanum elaeagnifolium	0
	120672625	Solanum elaeagnifolium	2022	OTT	Solanum elaeagnifolium	0
	120674434	Solanum elaeagnifolium	2022	ON	Solanum elaeagnifolium	0
	120674434	Solanum elaeagnifolium	2022	OTT	Solanum elaeagnifolium	0
	120695938	Solanum elaeagnifolium	2022	ON	Solanum elaeagnifolium	0
	120695938	Solanum elaeagnifolium	2022	OTT	Solanum juvenale	1
	120696402	Solanum elaeagnifolium	2022	ON	Solanum elaeagnifolium	0
	120696402	Solanum elaeagnifolium	2022	OTT	Arctium minus	3
	120703099	Solanum elaeagnifolium	2022	ON	Solanum elaeagnifolium	0
	120703099	Solanum elaeagnifolium	2022	OTT	Solanum dulcamara	1
	120915905	Solanum elaeagnifolium	2022	ON	Solanum houstonii	1
	120915905	Solanum elaeagnifolium	2022	OTT	Solanum elaeagnifolium	0
	120920092	Solanum elaeagnifolium	2022	ON	Solanum elaeagnifolium	0
	120920092	Solanum elaeagnifolium	2022	OTT	Solanum elaeagnifolium	0
	120946162	Solanum elaeagnifolium	2022	ON	Solanum elaeagnifolium	0
	120946162	Solanum elaeagnifolium	2022	OTT	Solanum elaeagnifolium	0
	120954968	Solanum elaeagnifolium	2022	ON	Iris versicolor	3
	120954968	Solanum elaeagnifolium	2022	OTT	Iris versicolor	3
	120957250	Solanum elaeagnifolium	2022	ON	Solanum elaeagnifolium	0
	120957250	Solanum elaeagnifolium	2022	OTT	Solanum elaeagnifolium	0
	120966356	Solanum elaeagnifolium	2022	ON	Solanum elaeagnifolium	0
	120966356	Solanum elaeagnifolium	2022	OTT	Solanum elaeagnifolium	0
	120968239	Solanum elaeagnifolium	2022	ON	Solanum elaeagnifolium	0
	120968239	Solanum elaeagnifolium	2022	OTT	Solanum elaeagnifolium	0
	120979385	Solanum elaeagnifolium	2022	ON	Solanum elaeagnifolium	0
	120979385	Solanum elaeagnifolium	2022	OTT	Solanum elaeagnifolium	0
	122570696	Microstegium vimineum	2022	ON	Microstegium vimineum	0
	122570696	Microstegium vimineum	2022	OTT	Solidago caesia	3
	122593976	Microstegium vimineum	2022	ON	Sium suave	3
	122593976	Microstegium vimineum	2022	OTT	Sium suave	3
	123156725	Solanum elaeagnifolium	2022	ON	Solanum elaeagnifolium	0
	123156725	Solanum elaeagnifolium	2022	OTT	Solanum elaeagnifolium	0
	123632800	Microstegium vimineum	2022	ON	Onoclea sensibilis	3
	123632800	Microstegium vimineum	2022	OTT	Onoclea sensibilis	3
	123754923	Solanum elaeagnifolium	2022	ON	Solanum elaeagnifolium	0
	123754923	Solanum elaeagnifolium	2022	OTT	Solanum dulcamara	1
	123758097	Solanum elaeagnifolium	2022	ON	Solanum elaeagnifolium	0
	123758097	Solanum elaeagnifolium	2022	OTT	Solanum elaeagnifolium	0
	123836322	Eriochloa villosa	2022	ON	N/A	N/A
	123836322	Eriochloa villosa	2022	OTT	N/A	N/A
	124003732	Eriochloa villosa	2022	ON	N/A	N/A
	124003732	Eriochloa villosa	2022	OTT	N/A	N/A
	124079673	Eriochloa villosa	2022	ON	N/A	N/A
	124079673	Eriochloa villosa	2022	OTT	N/A	N/A
	124079674	Eriochloa villosa	2022	ON	N/A	N/A
	124079674	Eriochloa villosa	2022	OTT	N/A	N/A
	124407029	Eriochloa villosa	2022	ON	N/A	N/A
	124407029	Eriochloa villosa	2022	OTT	N/A	N/A
	124407465	Eriochloa villosa	2022	ON	N/A	N/A
	124407465	Eriochloa villosa	2022	OTT	N/A	N/A
	124408257	Eriochloa villosa	2022	ON	N/A	N/A
	124408257	Eriochloa villosa	2022	OTT	N/A	N/A
	124409683	Eriochloa villosa	2022	ON	N/A	N/A
	124409683	Eriochloa villosa	2022	OTT	N/A	N/A
	124410660	Eriochloa villosa	2022	ON	N/A	N/A
	124410660	Eriochloa villosa	2022	OTT	N/A	N/A
	124410813	Eriochloa villosa	2022	ON	N/A	N/A
	124410813	Eriochloa villosa	2022	OTT	N/A	N/A
	124418668	Eriochloa villosa	2022	ON	N/A	N/A
	124418668	Eriochloa villosa	2022	OTT	N/A	N/A
	125188869	Pueraria montana	2022	ON	Pueraria montana	0
	125188869	Pueraria montana	2022	OTT	Amphicarpaea bracteata	2
	125588311	Eriochloa villosa	2022	ON	N/A	N/A
	125588311	Eriochloa villosa	2022	OTT	N/A	N/A
	125744261	Eriochloa villosa	2022	ON	N/A	N/A
	125744261	Eriochloa villosa	2022	OTT	N/A	N/A
	125776954	Eriochloa villosa	2022	ON	N/A	N/A
	125776954	Eriochloa villosa	2022	OTT	N/A	N/A
	125965257	Pueraria montana	2022	ON	Aralia nudicaulis	3
	125965257	Pueraria montana	2022	OTT	Tilia americana	3
	126234481	Microstegium vimineum	2022	ON	Sium suave	3
	126234481	Microstegium vimineum	2022	OTT	Digitaria ischaemum	2
	126900131	Eriochloa villosa	2022	ON	N/A	N/A
	126900131	Eriochloa villosa	2022	OTT	N/A	N/A
	127245712	Eriochloa villosa	2022	ON	N/A	N/A
	127245712	Eriochloa villosa	2022	OTT	N/A	N/A
	127415863	Eriochloa villosa	2022	ON	N/A	N/A
	127415863	Eriochloa villosa	2022	OTT	N/A	N/A
	127872775	Eriochloa villosa	2022	ON	N/A	N/A
	127872775	Eriochloa villosa	2022	OTT	N/A	N/A
	129099373	Aegilops cylindrica	2022	ON	Aegilops cylindrica	0
	129099373	Aegilops cylindrica	2022	OTT	Aegilops cylindrica	0
	129341044	Microstegium vimineum	2022	ON	Microstegium vimineum	0
	129341044	Microstegium vimineum	2022	OTT	Microstegium vimineum	0
	129447108	Eriochloa villosa	2022	ON	N/A	N/A
	129447108	Eriochloa villosa	2022	OTT	N/A	N/A
	129596142	Eriochloa villosa	2022	ON	N/A	N/A
	129596142	Eriochloa villosa	2022	OTT	N/A	N/A
	130264354	Solanum elaeagnifolium	2022	ON	Solanum elaeagnifolium	0
	130264354	Solanum elaeagnifolium	2022	OTT	Solanum elaeagnifolium	0
	130398340	Eriochloa villosa	2022	ON	N/A	N/A
	130398340	Eriochloa villosa	2022	OTT	N/A	N/A
	130516618	Microstegium vimineum	2022	ON	Sium suave	3
	130516618	Microstegium vimineum	2022	OTT	Chelone glabra	3
	130529835	Microstegium vimineum	2022	ON	Microstegium vimineum	0
	130529835	Microstegium vimineum	2022	OTT	Vicia cracca	3
	130568672	Eriochloa villosa	2022	ON	N/A	N/A
	130568672	Eriochloa villosa	2022	OTT	N/A	N/A
	130580287	Eriochloa villosa	2022	ON	N/A	N/A
	130580287	Eriochloa villosa	2022	OTT	N/A	N/A
	130688080	Eriochloa villosa	2022	ON	N/A	N/A
	130688080	Eriochloa villosa	2022	OTT	N/A	N/A
	130690963	Solanum elaeagnifolium	2022	ON	Solanum elaeagnifolium	0
	130690963	Solanum elaeagnifolium	2022	OTT	Solanum elaeagnifolium	0
	130827246	Microstegium vimineum	2022	ON	Microstegium vimineum	0
	130827246	Microstegium vimineum	2022	OTT	Leersia virginica	2
	130830947	Microstegium vimineum	2022	ON	Sium suave	3
	130830947	Microstegium vimineum	2022	OTT	Persicaria hydropiper	3
	130832852	Microstegium vimineum	2022	ON	Microstegium vimineum	0
	130832852	Microstegium vimineum	2022	OTT	Solidago caesia	3
	130841740	Microstegium vimineum	2022	ON	Microstegium vimineum	0
	130841740	Microstegium vimineum	2022	OTT	Solidago caesia	3
	130873828	Eriochloa villosa	2022	ON	N/A	N/A
	130873828	Eriochloa villosa	2022	OTT	N/A	N/A
	131043618	Eriochloa villosa	2022	ON	N/A	N/A
	131043618	Eriochloa villosa	2022	OTT	N/A	N/A
	131229226	Eriochloa villosa	2022	ON	N/A	N/A
	131229226	Eriochloa villosa	2022	OTT	N/A	N/A
	131818171	Eriochloa villosa	2022	ON	N/A	N/A
	131818171	Eriochloa villosa	2022	OTT	N/A	N/A
	131855177	Eriochloa villosa	2022	ON	N/A	N/A
	131855177	Eriochloa villosa	2022	OTT	N/A	N/A
	132349545	Aegilops cylindrica	2022	ON	Aegilops cylindrica	0
	132349545	Aegilops cylindrica	2022	OTT	Aegilops cylindrica	0
	132461666	Eriochloa villosa	2022	ON	N/A	N/A
	132461666	Eriochloa villosa	2022	OTT	N/A	N/A
	132531769	Eriochloa villosa	2022	ON	N/A	N/A
	132531769	Eriochloa villosa	2022	OTT	N/A	N/A
	132675051	Eriochloa villosa	2022	ON	N/A	N/A
	132675051	Eriochloa villosa	2022	OTT	N/A	N/A
	132733527	Eriochloa villosa	2022	ON	N/A	N/A
	132733527	Eriochloa villosa	2022	OTT	N/A	N/A
	132783874	Solanum elaeagnifolium	2022	ON	Solanum elaeagnifolium	0
	132783874	Solanum elaeagnifolium	2022	OTT	Campanula carpatica	3
	133021335	Eriochloa villosa	2022	ON	N/A	N/A
	133021335	Eriochloa villosa	2022	OTT	N/A	N/A
	133079091	Eriochloa villosa	2022	ON	N/A	N/A
	133079091	Eriochloa villosa	2022	OTT	N/A	N/A
	133093164	Eriochloa villosa	2022	ON	N/A	N/A
	133093164	Eriochloa villosa	2022	OTT	N/A	N/A
	133218164	Eriochloa villosa	2022	ON	N/A	N/A
	133218164	Eriochloa villosa	2022	OTT	N/A	N/A
	133433131	Eriochloa villosa	2022	ON	N/A	N/A
	133433131	Eriochloa villosa	2022	OTT	N/A	N/A
	133724755	Eriochloa villosa	2022	ON	N/A	N/A
	133724755	Eriochloa villosa	2022	OTT	N/A	N/A
	133934817	Eriochloa villosa	2022	ON	N/A	N/A
	133934817	Eriochloa villosa	2022	OTT	N/A	N/A
	134328566	Solanum elaeagnifolium	2022	ON	Solanum elaeagnifolium	0
	134328566	Solanum elaeagnifolium	2022	OTT	Solanum elaeagnifolium	0
	134381255	Solanum elaeagnifolium	2022	ON	Solanum elaeagnifolium	0
	134381255	Solanum elaeagnifolium	2022	OTT	Solanum elaeagnifolium	0
	134641055	Eriochloa villosa	2022	ON	N/A	N/A
	134641055	Eriochloa villosa	2022	OTT	N/A	N/A
	134849158	Eriochloa villosa	2022	ON	N/A	N/A
	134849158	Eriochloa villosa	2022	OTT	N/A	N/A
	135005727	Microstegium vimineum	2022	ON	Microstegium vimineum	0
	135005727	Microstegium vimineum	2022	OTT	Salix nigra	3
	135009535	Microstegium vimineum	2022	ON	Microstegium vimineum	0
	135009535	Microstegium vimineum	2022	OTT	Solidago caesia	3
	135010777	Microstegium vimineum	2022	ON	Cyrtococcum patens	2
	135010777	Microstegium vimineum	2022	OTT	Digitaria ciliaris	2
	135011698	Eriochloa villosa	2022	ON	N/A	N/A
	135011698	Eriochloa villosa	2022	OTT	N/A	N/A
	135057141	Solanum elaeagnifolium	2022	ON	Physalis viscosa	2
	135057141	Solanum elaeagnifolium	2022	OTT	Solanum lycopersicum	1
	135148554	Eriochloa villosa	2022	ON	N/A	N/A
	135148554	Eriochloa villosa	2022	OTT	N/A	N/A
	135330474	Eriochloa villosa	2022	ON	N/A	N/A
	135330474	Eriochloa villosa	2022	OTT	N/A	N/A
	135337290	Eriochloa villosa	2022	ON	N/A	N/A
	135337290	Eriochloa villosa	2022	OTT	N/A	N/A
	135386169	Microstegium vimineum	2022	ON	Sium suave	3
	135386169	Microstegium vimineum	2022	OTT	Solidago caesia	3
	135497146	Eriochloa villosa	2022	ON	N/A	N/A
	135497146	Eriochloa villosa	2022	OTT	N/A	N/A
	136110781	Microstegium vimineum	2022	ON	Muhlenbergia schreberi	2
	136110781	Microstegium vimineum	2022	OTT	Digitaria ischaemum	2
	136358554	Pueraria montana	2022	ON	Aralia nudicaulis	3
	136358554	Pueraria montana	2022	OTT	Toxicodendron rydbergii	3
	136378222	Pueraria montana	2022	ON	Acer negundo	3
	136378222	Pueraria montana	2022	OTT	Acer negundo	3
	137019744	Pueraria montana	2022	ON	Pueraria montana	0
	137019744	Pueraria montana	2022	OTT	Acer negundo	3
	137072222	Pueraria montana	2022	ON	Acer negundo	3
	137072222	Pueraria montana	2022	OTT	Acer negundo	3
	141337878	Microstegium vimineum	2022	ON	Microstegium vimineum	0
	141337878	Microstegium vimineum	2022	OTT	Leersia virginica	2
	142679322	Solanum elaeagnifolium	2022	ON	Solanum elaeagnifolium	0
	142679322	Solanum elaeagnifolium	2022	OTT	Borago officinalis	3
	143478158	Microstegium vimineum	2022	ON	Microstegium vimineum	0
	143478158	Microstegium vimineum	2022	OTT	Chelone glabra	3
	143566413	Microstegium vimineum	2022	ON	Microstegium vimineum	0
	143566413	Microstegium vimineum	2022	OTT	Solidago caesia	3
	143578331	Microstegium vimineum	2022	ON	Microstegium vimineum	0
	143578331	Microstegium vimineum	2022	OTT	Leersia oryzoides	2
	143618390	Pueraria montana	2022	ON	Pueraria montana	0
	143618390	Pueraria montana	2022	OTT	Toxicodendron rydbergii	3
	143677154	Pueraria montana	2022	ON	Pueraria montana	0
	143677154	Pueraria montana	2022	OTT	Toxicodendron rydbergii	3
	143705352	Microstegium vimineum	2022	ON	Microstegium vimineum	0
	143705352	Microstegium vimineum	2022	OTT	Helenium autumnale	3
	144014875	Pueraria montana	2022	ON	Acer negundo	3
	144014875	Pueraria montana	2022	OTT	Acer negundo	3
	144039963	Pueraria montana	2022	ON	Pueraria montana	0
	144039963	Pueraria montana	2022	OTT	Rubus idaeus	3
	144045864	Microstegium vimineum	2022	ON	Microstegium vimineum	0
	144045864	Microstegium vimineum	2022	OTT	Persicaria hydropiper	3
	145963282	Eriochloa villosa	2022	ON	N/A	N/A
	145963282	Eriochloa villosa	2022	OTT	N/A	N/A
	145985471	Alopecurus myosuroides	2022	ON	N/A	N/A
	145985471	Alopecurus myosuroides	2022	OTT	N/A	N/A
	147658422	Pueraria montana	2022	ON	Aralia nudicaulis	3
	147658422	Pueraria montana	2022	OTT	Tilia americana	3
	148318494	Eriochloa villosa	2022	ON	N/A	N/A
	148318494	Eriochloa villosa	2022	OTT	N/A	N/A
	150828834	Alopecurus myosuroides	2022	ON	N/A	N/A
	150828834	Alopecurus myosuroides	2022	OTT	N/A	N/A
	152281722	Alopecurus myosuroides	2022	ON	N/A	N/A
	152281722	Alopecurus myosuroides	2022	OTT	N/A	N/A
	152769016	Alopecurus myosuroides	2022	ON	N/A	N/A
	152769016	Alopecurus myosuroides	2022	OTT	N/A	N/A
	153695976	Alopecurus myosuroides	2022	ON	N/A	N/A
	153695976	Alopecurus myosuroides	2022	OTT	N/A	N/A
	153703717	Pueraria montana	2022	ON	N/A	N/A
	153703717	Pueraria montana	2022	OTT	N/A	N/A
	153843366	Alopecurus myosuroides	2022	ON	N/A	N/A
	153843366	Alopecurus myosuroides	2022	OTT	N/A	N/A
	153914262	Alopecurus myosuroides	2022	ON	N/A	N/A
	153914262	Alopecurus myosuroides	2022	OTT	N/A	N/A
	153953170	Alopecurus myosuroides	2022	ON	N/A	N/A
	153953170	Alopecurus myosuroides	2022	OTT	N/A	N/A
	154133768	Alopecurus myosuroides	2022	ON	N/A	N/A
	154133768	Alopecurus myosuroides	2022	OTT	N/A	N/A
	154134507	Alopecurus myosuroides	2022	ON	N/A	N/A
	154134507	Alopecurus myosuroides	2022	OTT	N/A	N/A
	154162760	Alopecurus myosuroides	2022	ON	N/A	N/A
	154162760	Alopecurus myosuroides	2022	OTT	N/A	N/A
	154245589	Alopecurus myosuroides	2022	ON	N/A	N/A
	154245589	Alopecurus myosuroides	2022	OTT	N/A	N/A
	154396058	Alopecurus myosuroides	2022	ON	N/A	N/A
	154396058	Alopecurus myosuroides	2022	OTT	N/A	N/A
	154627205	Pueraria montana	2022	ON	N/A	N/A
	154627205	Pueraria montana	2022	OTT	N/A	N/A
	154685308	Alopecurus myosuroides	2022	ON	N/A	N/A
	154685308	Alopecurus myosuroides	2022	OTT	N/A	N/A
	154876843	Alopecurus myosuroides	2022	ON	N/A	N/A
	154876843	Alopecurus myosuroides	2022	OTT	N/A	N/A
	155181509	Alopecurus myosuroides	2022	ON	N/A	N/A
	155181509	Alopecurus myosuroides	2022	OTT	N/A	N/A
	155203324	Alopecurus myosuroides	2022	ON	N/A	N/A
	155203324	Alopecurus myosuroides	2022	OTT	N/A	N/A
	155320562	Alopecurus myosuroides	2022	ON	N/A	N/A
	155320562	Alopecurus myosuroides	2022	OTT	N/A	N/A
	155383117	Pueraria montana	2022	ON	N/A	N/A
	155383117	Pueraria montana	2022	OTT	N/A	N/A
	155503583	Alopecurus myosuroides	2022	ON	N/A	N/A
	155503583	Alopecurus myosuroides	2022	OTT	N/A	N/A
	155737952	Alopecurus myosuroides	2022	ON	N/A	N/A
	155737952	Alopecurus myosuroides	2022	OTT	N/A	N/A
	155748891	Alopecurus myosuroides	2022	ON	N/A	N/A
	155748891	Alopecurus myosuroides	2022	OTT	N/A	N/A
	155871845	Alopecurus myosuroides	2022	ON	N/A	N/A
	155871845	Alopecurus myosuroides	2022	OTT	N/A	N/A
	155899915	Alopecurus myosuroides	2022	ON	N/A	N/A
	155899915	Alopecurus myosuroides	2022	OTT	N/A	N/A
	156067018	Alopecurus myosuroides	2022	ON	N/A	N/A
	156067018	Alopecurus myosuroides	2022	OTT	N/A	N/A
	156392328	Alopecurus myosuroides	2022	ON	N/A	N/A
	156392328	Alopecurus myosuroides	2022	OTT	N/A	N/A
	156931969	Alopecurus myosuroides	2022	ON	N/A	N/A
	156931969	Alopecurus myosuroides	2022	OTT	N/A	N/A
	157031240	Alopecurus myosuroides	2022	ON	N/A	N/A
	157031240	Alopecurus myosuroides	2022	OTT	N/A	N/A
	157129292	Alopecurus myosuroides	2022	ON	N/A	N/A
	157129292	Alopecurus myosuroides	2022	OTT	N/A	N/A
	157992975	Alopecurus myosuroides	2022	ON	N/A	N/A
	157992975	Alopecurus myosuroides	2022	OTT	N/A	N/A
	158026183	Alopecurus myosuroides	2022	ON	N/A	N/A
	158026183	Alopecurus myosuroides	2022	OTT	N/A	N/A
	158180889	Alopecurus myosuroides	2022	ON	N/A	N/A
	158180889	Alopecurus myosuroides	2022	OTT	N/A	N/A
	158207751	Alopecurus myosuroides	2022	ON	N/A	N/A
	158207751	Alopecurus myosuroides	2022	OTT	N/A	N/A
	159145261	Alopecurus myosuroides	2022	ON	N/A	N/A
	159145261	Alopecurus myosuroides	2022	OTT	N/A	N/A
	159350610	Echium plantagineum	2022	ON	N/A	N/A
	159350610	Echium plantagineum	2022	OTT	N/A	N/A
	159410446	Alopecurus myosuroides	2022	ON	N/A	N/A
	159410446	Alopecurus myosuroides	2022	OTT	N/A	N/A
	159509466	Alopecurus myosuroides	2022	ON	N/A	N/A
	159509466	Alopecurus myosuroides	2022	OTT	N/A	N/A
	159548121	Eriochloa villosa	2022	ON	N/A	N/A
	159548121	Eriochloa villosa	2022	OTT	N/A	N/A
	159690151	Alopecurus myosuroides	2022	ON	N/A	N/A
	159690151	Alopecurus myosuroides	2022	OTT	N/A	N/A
	159926728	Alopecurus myosuroides	2022	ON	N/A	N/A
	159926728	Alopecurus myosuroides	2022	OTT	N/A	N/A
	160011118	Alopecurus myosuroides	2022	ON	N/A	N/A
	160011118	Alopecurus myosuroides	2022	OTT	N/A	N/A
	160025138	Alopecurus myosuroides	2022	ON	N/A	N/A
	160025138	Alopecurus myosuroides	2022	OTT	N/A	N/A
	160035186	Alopecurus myosuroides	2022	ON	N/A	N/A
	160035186	Alopecurus myosuroides	2022	OTT	N/A	N/A
	160061155	Alopecurus myosuroides	2022	ON	N/A	N/A
	160061155	Alopecurus myosuroides	2022	OTT	N/A	N/A
	160272492	Alopecurus myosuroides	2022	ON	N/A	N/A
	160272492	Alopecurus myosuroides	2022	OTT	N/A	N/A
	160398820	Alopecurus myosuroides	2022	ON	N/A	N/A
	160398820	Alopecurus myosuroides	2022	OTT	N/A	N/A
	160615713	Alopecurus myosuroides	2022	ON	N/A	N/A
	160615713	Alopecurus myosuroides	2022	OTT	N/A	N/A
	160623888	Alopecurus myosuroides	2022	ON	N/A	N/A
	160623888	Alopecurus myosuroides	2022	OTT	N/A	N/A
	160781513	Alopecurus myosuroides	2022	ON	N/A	N/A
	160781513	Alopecurus myosuroides	2022	OTT	N/A	N/A
	160869432	Alopecurus myosuroides	2022	ON	N/A	N/A
	160869432	Alopecurus myosuroides	2022	OTT	N/A	N/A
	160886441	Alopecurus myosuroides	2022	ON	N/A	N/A
	160886441	Alopecurus myosuroides	2022	OTT	N/A	N/A
	161003209	Alopecurus myosuroides	2022	ON	N/A	N/A
	161003209	Alopecurus myosuroides	2022	OTT	N/A	N/A
	161276532	Alopecurus myosuroides	2022	ON	N/A	N/A
	161276532	Alopecurus myosuroides	2022	OTT	N/A	N/A
	161407929	Alopecurus myosuroides	2022	ON	N/A	N/A
	161407929	Alopecurus myosuroides	2022	OTT	N/A	N/A
	161560099	Alopecurus myosuroides	2022	ON	N/A	N/A
	161560099	Alopecurus myosuroides	2022	OTT	N/A	N/A
	161597286	Alopecurus myosuroides	2022	ON	N/A	N/A
	161597286	Alopecurus myosuroides	2022	OTT	N/A	N/A
	161623501	Alopecurus myosuroides	2022	ON	N/A	N/A
	161623501	Alopecurus myosuroides	2022	OTT	N/A	N/A
	161764463	Alopecurus myosuroides	2022	ON	N/A	N/A
	161764463	Alopecurus myosuroides	2022	OTT	N/A	N/A
	162083840	Alopecurus myosuroides	2022	ON	N/A	N/A
	162083840	Alopecurus myosuroides	2022	OTT	N/A	N/A
	162098103	Echium plantagineum	2022	ON	N/A	N/A
	162098103	Echium plantagineum	2022	OTT	N/A	N/A
	162106806	Alopecurus myosuroides	2022	ON	N/A	N/A
	162106806	Alopecurus myosuroides	2022	OTT	N/A	N/A
	162600908	Alopecurus myosuroides	2022	ON	N/A	N/A
	162600908	Alopecurus myosuroides	2022	OTT	N/A	N/A
	162638469	Alopecurus myosuroides	2022	ON	N/A	N/A
	162638469	Alopecurus myosuroides	2022	OTT	N/A	N/A
	162641617	Alopecurus myosuroides	2022	ON	N/A	N/A
	162641617	Alopecurus myosuroides	2022	OTT	N/A	N/A
	162948781	Alopecurus myosuroides	2022	ON	N/A	N/A
	162948781	Alopecurus myosuroides	2022	OTT	N/A	N/A
	162951712	Alopecurus myosuroides	2022	ON	N/A	N/A
	162951712	Alopecurus myosuroides	2022	OTT	N/A	N/A
	163267052	Alopecurus myosuroides	2022	ON	N/A	N/A
	163267052	Alopecurus myosuroides	2022	OTT	N/A	N/A
	163346712	Alopecurus myosuroides	2022	ON	N/A	N/A
	163346712	Alopecurus myosuroides	2022	OTT	N/A	N/A
	163945027	Alopecurus myosuroides	2022	ON	N/A	N/A
	163945027	Alopecurus myosuroides	2022	OTT	N/A	N/A
	164214329	Alopecurus myosuroides	2022	ON	N/A	N/A
	164214329	Alopecurus myosuroides	2022	OTT	N/A	N/A
	164349085	Echium plantagineum	2022	ON	N/A	N/A
	164349085	Echium plantagineum	2022	OTT	N/A	N/A
	164671164	Alopecurus myosuroides	2022	ON	N/A	N/A
	164671164	Alopecurus myosuroides	2022	OTT	N/A	N/A
	165145144	Alopecurus myosuroides	2022	ON	N/A	N/A
	165145144	Alopecurus myosuroides	2022	OTT	N/A	N/A
	165193754	Alopecurus myosuroides	2022	ON	N/A	N/A
	165193754	Alopecurus myosuroides	2022	OTT	N/A	N/A
	165764822	Alopecurus myosuroides	2022	ON	N/A	N/A
	165764822	Alopecurus myosuroides	2022	OTT	N/A	N/A
	166071644	Alopecurus myosuroides	2022	ON	N/A	N/A
	166071644	Alopecurus myosuroides	2022	OTT	N/A	N/A
	166229788	Eriochloa villosa	2022	ON	N/A	N/A
	166229788	Eriochloa villosa	2022	OTT	N/A	N/A
	166397722	Alopecurus myosuroides	2022	ON	N/A	N/A
	166397722	Alopecurus myosuroides	2022	OTT	N/A	N/A
	166454985	Alopecurus myosuroides	2022	ON	N/A	N/A
	166454985	Alopecurus myosuroides	2022	OTT	N/A	N/A
	167834759	Alopecurus myosuroides	2022	ON	N/A	N/A
	167834759	Alopecurus myosuroides	2022	OTT	N/A	N/A
	168526282	Alopecurus myosuroides	2022	ON	N/A	N/A
	168526282	Alopecurus myosuroides	2022	OTT	N/A	N/A
	168531811	Alopecurus myosuroides	2022	ON	N/A	N/A
	168531811	Alopecurus myosuroides	2022	OTT	N/A	N/A
	168890544	Alopecurus myosuroides	2022	ON	N/A	N/A
	168890544	Alopecurus myosuroides	2022	OTT	N/A	N/A
	169625763	Pueraria montana	2022	ON	N/A	N/A
	169625763	Pueraria montana	2022	OTT	N/A	N/A
	169649036	Pueraria montana	2022	ON	N/A	N/A
	169649036	Pueraria montana	2022	OTT	N/A	N/A
	169780454	Pueraria montana	2022	ON	N/A	N/A
	169780454	Pueraria montana	2022	OTT	N/A	N/A
	169998880	Pueraria montana	2022	ON	N/A	N/A
	169998880	Pueraria montana	2022	OTT	N/A	N/A
	170161521	Alopecurus myosuroides	2022	ON	N/A	N/A
	170161521	Alopecurus myosuroides	2022	OTT	N/A	N/A
	170339308	Pueraria montana	2022	ON	N/A	N/A
	170339308	Pueraria montana	2022	OTT	N/A	N/A
	170929098	Alopecurus myosuroides	2022	ON	N/A	N/A
	170929098	Alopecurus myosuroides	2022	OTT	N/A	N/A
	171635210	Eriochloa villosa	2022	ON	N/A	N/A
	171635210	Eriochloa villosa	2022	OTT	N/A	N/A
	171666550	Eriochloa villosa	2022	ON	N/A	N/A
	171666550	Eriochloa villosa	2022	OTT	N/A	N/A
	171744220	Pueraria montana	2022	ON	N/A	N/A
	171744220	Pueraria montana	2022	OTT	N/A	N/A
	171849970	Pueraria montana	2022	ON	N/A	N/A
	171849970	Pueraria montana	2022	OTT	N/A	N/A
	172142260	Pueraria montana	2022	ON	N/A	N/A
	172142260	Pueraria montana	2022	OTT	N/A	N/A
	172159829	Pueraria montana	2022	ON	N/A	N/A
	172159829	Pueraria montana	2022	OTT	N/A	N/A
	172678912	Pueraria montana	2022	ON	N/A	N/A
	172678912	Pueraria montana	2022	OTT	N/A	N/A
	172761047	Pueraria montana	2022	ON	N/A	N/A
	172761047	Pueraria montana	2022	OTT	N/A	N/A
	172771770	Pueraria montana	2022	ON	N/A	N/A
	172771770	Pueraria montana	2022	OTT	N/A	N/A
	173037000	Eriochloa villosa	2022	ON	N/A	N/A
	173037000	Eriochloa villosa	2022	OTT	N/A	N/A
	173259182	Pueraria montana	2022	ON	N/A	N/A
	173259182	Pueraria montana	2022	OTT	N/A	N/A
	173389724	Pueraria montana	2022	ON	N/A	N/A
	173389724	Pueraria montana	2022	OTT	N/A	N/A
	173513794	Pueraria montana	2022	ON	N/A	N/A
	173513794	Pueraria montana	2022	OTT	N/A	N/A
	173651230	Pueraria montana	2022	ON	N/A	N/A
	173651230	Pueraria montana	2022	OTT	N/A	N/A
	173696680	Pueraria montana	2022	ON	N/A	N/A
	173696680	Pueraria montana	2022	OTT	N/A	N/A
	173904677	Eriochloa villosa	2022	ON	N/A	N/A
	173904677	Eriochloa villosa	2022	OTT	N/A	N/A
	174130088	Pueraria montana	2022	ON	N/A	N/A
	174130088	Pueraria montana	2022	OTT	N/A	N/A
	174695742	Alopecurus myosuroides	2022	ON	N/A	N/A
	174695742	Alopecurus myosuroides	2022	OTT	N/A	N/A
	175380460	Eriochloa villosa	2022	ON	N/A	N/A
	175380460	Eriochloa villosa	2022	OTT	N/A	N/A
	175757318	Eriochloa villosa	2022	ON	N/A	N/A
	175757318	Eriochloa villosa	2022	OTT	N/A	N/A
	176130645	Eriochloa villosa	2022	ON	N/A	N/A
	176130645	Eriochloa villosa	2022	OTT	N/A	N/A
	176446517	Eriochloa villosa	2022	ON	N/A	N/A
	176446517	Eriochloa villosa	2022	OTT	N/A	N/A
	177186294	Eriochloa villosa	2022	ON	N/A	N/A
	177186294	Eriochloa villosa	2022	OTT	N/A	N/A
	177203856	Eriochloa villosa	2022	ON	N/A	N/A
	177203856	Eriochloa villosa	2022	OTT	N/A	N/A
	178032669	Eriochloa villosa	2022	ON	N/A	N/A
	178032669	Eriochloa villosa	2022	OTT	N/A	N/A
	178043291	Eriochloa villosa	2022	ON	N/A	N/A
	178043291	Eriochloa villosa	2022	OTT	N/A	N/A
	178723637	Eriochloa villosa	2022	ON	N/A	N/A
	178723637	Eriochloa villosa	2022	OTT	N/A	N/A
	178862412	Eriochloa villosa	2022	ON	N/A	N/A
	178862412	Eriochloa villosa	2022	OTT	N/A	N/A
	178901731	Alopecurus myosuroides	2022	ON	N/A	N/A
	178901731	Alopecurus myosuroides	2022	OTT	N/A	N/A
	179303996	Eriochloa villosa	2022	ON	N/A	N/A
	179303996	Eriochloa villosa	2022	OTT	N/A	N/A
	179388436	Eriochloa villosa	2022	ON	N/A	N/A
	179388436	Eriochloa villosa	2022	OTT	N/A	N/A
	179881743	Eriochloa villosa	2022	ON	N/A	N/A
	179881743	Eriochloa villosa	2022	OTT	N/A	N/A
	179987772	Eriochloa villosa	2022	ON	N/A	N/A
	179987772	Eriochloa villosa	2022	OTT	N/A	N/A
	180150759	Alopecurus myosuroides	2022	ON	N/A	N/A
	180150759	Alopecurus myosuroides	2022	OTT	N/A	N/A
	180283605	Eriochloa villosa	2022	ON	N/A	N/A
	180283605	Eriochloa villosa	2022	OTT	N/A	N/A
	180639378	Eriochloa villosa	2022	ON	N/A	N/A
	180639378	Eriochloa villosa	2022	OTT	N/A	N/A
	180745541	Eriochloa villosa	2022	ON	N/A	N/A
	180745541	Eriochloa villosa	2022	OTT	N/A	N/A
	180798794	Alopecurus myosuroides	2022	ON	N/A	N/A
	180798794	Alopecurus myosuroides	2022	OTT	N/A	N/A
	180917675	Eriochloa villosa	2022	ON	N/A	N/A
	180917675	Eriochloa villosa	2022	OTT	N/A	N/A
	180958773	Eriochloa villosa	2022	ON	N/A	N/A
	180958773	Eriochloa villosa	2022	OTT	N/A	N/A
	180959175	Eriochloa villosa	2022	ON	N/A	N/A
	180959175	Eriochloa villosa	2022	OTT	N/A	N/A
	180978199	Eriochloa villosa	2022	ON	N/A	N/A
	180978199	Eriochloa villosa	2022	OTT	N/A	N/A
	181099713	Eriochloa villosa	2022	ON	N/A	N/A
	181099713	Eriochloa villosa	2022	OTT	N/A	N/A
	181777797	Eriochloa villosa	2022	ON	N/A	N/A
	181777797	Eriochloa villosa	2022	OTT	N/A	N/A
	182328641	Eriochloa villosa	2022	ON	N/A	N/A
	182328641	Eriochloa villosa	2022	OTT	N/A	N/A
	182404014	Eriochloa villosa	2022	ON	N/A	N/A
	182404014	Eriochloa villosa	2022	OTT	N/A	N/A
	183102574	Eriochloa villosa	2022	ON	N/A	N/A
	183102574	Eriochloa villosa	2022	OTT	N/A	N/A
	183294735	Eriochloa villosa	2022	ON	N/A	N/A
	183294735	Eriochloa villosa	2022	OTT	N/A	N/A
	183498406	Eriochloa villosa	2022	ON	N/A	N/A
	183498406	Eriochloa villosa	2022	OTT	N/A	N/A
	184021294	Eriochloa villosa	2022	ON	N/A	N/A
	184021294	Eriochloa villosa	2022	OTT	N/A	N/A
	184214492	Eriochloa villosa	2022	ON	N/A	N/A
	184214492	Eriochloa villosa	2022	OTT	N/A	N/A
	184549746	Eriochloa villosa	2022	ON	N/A	N/A
	184549746	Eriochloa villosa	2022	OTT	N/A	N/A
	184554227	Eriochloa villosa	2022	ON	N/A	N/A
	184554227	Eriochloa villosa	2022	OTT	N/A	N/A
	184573947	Eriochloa villosa	2022	ON	N/A	N/A
	184573947	Eriochloa villosa	2022	OTT	N/A	N/A
	184757068	Eriochloa villosa	2022	ON	N/A	N/A
	184757068	Eriochloa villosa	2022	OTT	N/A	N/A
	184919384	Eriochloa villosa	2022	ON	N/A	N/A
	184919384	Eriochloa villosa	2022	OTT	N/A	N/A
	185239495	Eriochloa villosa	2022	ON	N/A	N/A
	185239495	Eriochloa villosa	2022	OTT	N/A	N/A
	185307886	Eriochloa villosa	2022	ON	N/A	N/A
	185307886	Eriochloa villosa	2022	OTT	N/A	N/A
	185480430	Alopecurus myosuroides	2022	ON	N/A	N/A
	185480430	Alopecurus myosuroides	2022	OTT	N/A	N/A
	185876575	Eriochloa villosa	2022	ON	N/A	N/A
	185876575	Eriochloa villosa	2022	OTT	N/A	N/A
	185890944	Eriochloa villosa	2022	ON	N/A	N/A
	185890944	Eriochloa villosa	2022	OTT	N/A	N/A
	185890948	Eriochloa villosa	2022	ON	N/A	N/A
	185890948	Eriochloa villosa	2022	OTT	N/A	N/A
	185918392	Eriochloa villosa	2022	ON	N/A	N/A
	185918392	Eriochloa villosa	2022	OTT	N/A	N/A
	186372491	Eriochloa villosa	2022	ON	N/A	N/A
	186372491	Eriochloa villosa	2022	OTT	N/A	N/A
	186427339	Eriochloa villosa	2022	ON	N/A	N/A
	186427339	Eriochloa villosa	2022	OTT	N/A	N/A
	186558155	Eriochloa villosa	2022	ON	N/A	N/A
	186558155	Eriochloa villosa	2022	OTT	N/A	N/A
	186709690	Eriochloa villosa	2022	ON	N/A	N/A
	186709690	Eriochloa villosa	2022	OTT	N/A	N/A
	105531111	Echium plantagineum	2022	ON	Echium plantagineum	0
	105531111	Echium plantagineum	2022	OTT	Echium vulgare	1
	108848315	Echium plantagineum	2022	ON	Echium plantagineum	0
	108848315	Echium plantagineum	2022	OTT	Echium vulgare	1
	110145386	Echium plantagineum	2022	ON	Echium plantagineum	0
	110145386	Echium plantagineum	2022	OTT	Echium vulgare	1
	110702263	Echium plantagineum	2022	ON	Echium vulgare	1
	110702263	Echium plantagineum	2022	OTT	Echium vulgare	1
	110933165	Echium plantagineum	2022	ON	Echium rosulatum	1
	110933165	Echium plantagineum	2022	OTT	Echium vulgare	1
	111277944	Echium plantagineum	2022	ON	Echium plantagineum	0
	111277944	Echium plantagineum	2022	OTT	Echium vulgare	1
	113180223	Echium plantagineum	2022	ON	Echium plantagineum	0
	113180223	Echium plantagineum	2022	OTT	Echium vulgare	1
	116723827	Echium plantagineum	2022	ON	Echium plantagineum	0
	116723827	Echium plantagineum	2022	OTT	Echium vulgare	1
	117818048	Echium plantagineum	2022	ON	Echium plantagineum	0
	117818048	Echium plantagineum	2022	OTT	Echium plantagineum	0
	119791445	Echium plantagineum	2022	ON	Echium plantagineum	0
	119791445	Echium plantagineum	2022	OTT	Echium vulgare	1
	120419152	Echium plantagineum	2022	ON	Echium plantagineum	0
	120419152	Echium plantagineum	2022	OTT	Echium plantagineum	0
	123277808	Echium plantagineum	2022	ON	Echium plantagineum	0
	123277808	Echium plantagineum	2022	OTT	Echium vulgare	1
	125259871	Echium plantagineum	2022	ON	Echium plantagineum	0
	125259871	Echium plantagineum	2022	OTT	Echium vulgare	1
	127042112	Echium plantagineum	2022	ON	Echium plantagineum	0
	127042112	Echium plantagineum	2022	OTT	Echium vulgare	1
	127901644	Echium plantagineum	2022	ON	N/A	N/A
	127901644	Echium plantagineum	2022	OTT	N/A	N/A
	129928458	Echium plantagineum	2022	ON	Echium plantagineum	0
	129928458	Echium plantagineum	2022	OTT	Echium plantagineum	0
	162182628	Echium plantagineum	2022	ON	N/A	N/A
	162182628	Echium plantagineum	2022	OTT	N/A	N/A
	162398915	Echium plantagineum	2022	ON	N/A	N/A
	162398915	Echium plantagineum	2022	OTT	N/A	N/A
	165661134	Echium plantagineum	2022	ON	N/A	N/A
	165661134	Echium plantagineum	2022	OTT	N/A	N/A
	165661956	Echium plantagineum	2022	ON	N/A	N/A
	165661956	Echium plantagineum	2022	OTT	N/A	N/A
	165826913	Echium plantagineum	2022	ON	N/A	N/A
	165826913	Echium plantagineum	2022	OTT	N/A	N/A
	165826968	Echium plantagineum	2022	ON	N/A	N/A
	165826968	Echium plantagineum	2022	OTT	N/A	N/A
	166162435	Echium plantagineum	2022	ON	N/A	N/A
	166162435	Echium plantagineum	2022	OTT	N/A	N/A
	167946303	Echium plantagineum	2022	ON	N/A	N/A
	167946303	Echium plantagineum	2022	OTT	N/A	N/A
	168852019	Echium plantagineum	2022	ON	N/A	N/A
	168852019	Echium plantagineum	2022	OTT	N/A	N/A
	169066650	Echium plantagineum	2022	ON	N/A	N/A
	169066650	Echium plantagineum	2022	OTT	N/A	N/A
	172054928	Echium plantagineum	2022	ON	N/A	N/A
	172054928	Echium plantagineum	2022	OTT	N/A	N/A
	172281538	Echium plantagineum	2022	ON	N/A	N/A
	172281538	Echium plantagineum	2022	OTT	N/A	N/A
	173326981	Echium plantagineum	2022	ON	N/A	N/A
	173326981	Echium plantagineum	2022	OTT	N/A	N/A
	173326992	Echium plantagineum	2022	ON	N/A	N/A
	173326992	Echium plantagineum	2022	OTT	N/A	N/A
	174329428	Echium plantagineum	2022	ON	N/A	N/A
	174329428	Echium plantagineum	2022	OTT	N/A	N/A
	174329637	Echium plantagineum	2022	ON	N/A	N/A
	174329637	Echium plantagineum	2022	OTT	N/A	N/A
	174566127	Echium plantagineum	2022	ON	N/A	N/A
	174566127	Echium plantagineum	2022	OTT	N/A	N/A
	26439240	Echium plantagineum	2022	ON	N/A	N/A
	26439240	Echium plantagineum	2022	OTT	N/A	N/A
	55564738	Echium plantagineum	2022	ON	Echium plantagineum	0
	55564738	Echium plantagineum	2022	OTT	Echium vulgare	1
	56678050	Echium plantagineum	2022	ON	N/A	N/A
	56678050	Echium plantagineum	2022	OTT	N/A	N/A
	60968470	Echium plantagineum	2022	ON	N/A	N/A
	60968470	Echium plantagineum	2022	OTT	N/A	N/A
	84099166	Echium plantagineum	2022	ON	Echium rosulatum	1
	84099166	Echium plantagineum	2022	OTT	Echium vulgare	1
	86126867	Echium plantagineum	2022	ON	Echium vulgare	1
	86126867	Echium plantagineum	2022	OTT	Echium vulgare	1
	1122992	Aegilops cylindrica	2023	NL	Aegilops cylindrica	0
	1122992	Aegilops cylindrica	2023	ON	Aegilops cylindrica	0
	1122992	Aegilops cylindrica	2023	OTT	Sporobolus vaginiflorus	2
	2938415	Aegilops cylindrica	2023	NL	Aegilops cylindrica	0
	2938415	Aegilops cylindrica	2023	ON	Glyceria borealis	2
	2938415	Aegilops cylindrica	2023	OTT	Sporobolus vaginiflorus	2
	5856380	Aegilops cylindrica	2023	NL	Phleum phleoides	2
	5856380	Aegilops cylindrica	2023	ON	Phleum pratense	2
	5856380	Aegilops cylindrica	2023	OTT	Turritis glabra	3
	6025593	Aegilops cylindrica	2023	NL	Aegilops cylindrica	0
	6025593	Aegilops cylindrica	2023	ON	Aegilops cylindrica	0
	6025593	Aegilops cylindrica	2023	OTT	Zizania palustris	2
	6116617	Aegilops cylindrica	2023	NL	Hyparrhenia rufa	2
	6116617	Aegilops cylindrica	2023	ON	Agrostis scabra	2
	6116617	Aegilops cylindrica	2023	OTT	Digitaria sanguinalis	2
	6162218	Aegilops cylindrica	2023	NL	Aegilops cylindrica	0
	6162218	Aegilops cylindrica	2023	ON	Agrostis scabra	2
	6162218	Aegilops cylindrica	2023	OTT	Andropogon gerardi	2
	8615825	Aegilops cylindrica	2023	NL	Aegilops cylindrica	0
	8615825	Aegilops cylindrica	2023	ON	Elymus trachycaulus	2
	8615825	Aegilops cylindrica	2023	OTT	Elymus trachycaulus	2
	8616532	Pueraria montana lobata	2023	NL	Pueraria montana	0
	8616532	Pueraria montana lobata	2023	ON	Pueraria montana	0
	8616532	Pueraria montana lobata	2023	OTT	Apios americana	2
	10867761	Aegilops cylindrica	2023	NL	Aegilops cylindrica	0
	10867761	Aegilops cylindrica	2023	ON	Elymus trachycaulus	2
	10867761	Aegilops cylindrica	2023	OTT	Sporobolus vaginiflorus	2
	12239777	Aegilops cylindrica	2023	NL	Aegilops cylindrica	0
	12239777	Aegilops cylindrica	2023	ON	Aegilops cylindrica	0
	12239777	Aegilops cylindrica	2023	OTT	Leersia virginica	2
	12640201	Aegilops cylindrica	2023	NL	Aegilops cylindrica	0
	12640201	Aegilops cylindrica	2023	ON	Equisetum fluviatile	3
	12640201	Aegilops cylindrica	2023	OTT	Zizania palustris	2
	13584534	Aegilops cylindrica	2023	NL	Aegilops cylindrica	0
	13584534	Aegilops cylindrica	2023	ON	Aegilops cylindrica	0
	13584534	Aegilops cylindrica	2023	OTT	Zizania palustris	2
	13780927	Aegilops cylindrica	2023	NL	Aegilops cylindrica	0
	13780927	Aegilops cylindrica	2023	ON	Elymus trachycaulus	2
	13780927	Aegilops cylindrica	2023	OTT	Elymus trachycaulus	2
	13823276	Aegilops cylindrica	2023	NL	Aegilops cylindrica	0
	13823276	Aegilops cylindrica	2023	ON	Elymus trachycaulus	2
	13823276	Aegilops cylindrica	2023	OTT	Elymus trachycaulus	2
	24373510	Aegilops cylindrica	2023	NL	Digitaria violascens	2
	24373510	Aegilops cylindrica	2023	ON	Glyceria borealis	2
	24373510	Aegilops cylindrica	2023	OTT	Digitaria sanguinalis	2
	24538590	Aegilops cylindrica	2023	NL	Aegilops cylindrica	0
	24538590	Aegilops cylindrica	2023	ON	Equisetum fluviatile	3
	24538590	Aegilops cylindrica	2023	OTT	Bromus japonicus	2
	24610968	Aegilops cylindrica	2023	NL	Aegilops cylindrica	0
	24610968	Aegilops cylindrica	2023	ON	Alopecurus aequalis	2
	24610968	Aegilops cylindrica	2023	OTT	Alopecurus aequalis	2
	25195897	Aegilops cylindrica	2023	NL	Aegilops cylindrica	0
	25195897	Aegilops cylindrica	2023	ON	Aegilops cylindrica	0
	25195897	Aegilops cylindrica	2023	OTT	Schizachyrium scoparium	2
	25247775	Aegilops cylindrica	2023	NL	Aegilops cylindrica	0
	25247775	Aegilops cylindrica	2023	ON	Aegilops cylindrica	0
	25247775	Aegilops cylindrica	2023	OTT	Phryma leptostachya	3
	25389761	Aegilops cylindrica	2023	NL	Aegilops cylindrica	0
	25389761	Aegilops cylindrica	2023	ON	Elymus trachycaulus	2
	25389761	Aegilops cylindrica	2023	OTT	Zizania palustris	2
	35337395	Microstegium vimineum	2023	NL	Microstegium vimineum	0
	35337395	Microstegium vimineum	2023	ON	Microstegium vimineum	0
	35337395	Microstegium vimineum	2023	OTT	Solidago caesia	3
	37416487	Microstegium vimineum	2023	NL	Microstegium vimineum	0
	37416487	Microstegium vimineum	2023	ON	Microstegium vimineum	0
	37416487	Microstegium vimineum	2023	OTT	Persicaria sagittata	3
	44034375	Aegilops cylindrica	2023	NL	Aegilops cylindrica	0
	44034375	Aegilops cylindrica	2023	ON	Equisetum fluviatile	3
	44034375	Aegilops cylindrica	2023	OTT	Zizania palustris	2
	44050579	Aegilops cylindrica	2023	NL	Aegilops cylindrica	0
	44050579	Aegilops cylindrica	2023	ON	Elymus trachycaulus	2
	44050579	Aegilops cylindrica	2023	OTT	Elymus trachycaulus	2
	44156773	Aegilops cylindrica	2023	NL	Aegilops cylindrica	0
	44156773	Aegilops cylindrica	2023	ON	Oryzopsis asperifolia	2
	44156773	Aegilops cylindrica	2023	OTT	Oryzopsis asperifolia	2
	45301949	Aegilops cylindrica	2023	NL	Aegilops cylindrica	0
	45301949	Aegilops cylindrica	2023	ON	Dichanthelium depauperatum	2
	45301949	Aegilops cylindrica	2023	OTT	Zizania palustris	2
	45331932	Aegilops cylindrica	2023	NL	Aegilops cylindrica	0
	45331932	Aegilops cylindrica	2023	ON	Elymus trachycaulus	2
	45331932	Aegilops cylindrica	2023	OTT	Elymus trachycaulus	2
	45366911	Aegilops cylindrica	2023	NL	Aegilops cylindrica	0
	45366911	Aegilops cylindrica	2023	ON	Agrostis scabra	2
	45366911	Aegilops cylindrica	2023	OTT	Digitaria ischaemum	2
	45401036	Aegilops cylindrica	2023	NL	Limnodea arkansana	2
	45401036	Aegilops cylindrica	2023	ON	Elymus trachycaulus	2
	45401036	Aegilops cylindrica	2023	OTT	Elymus trachycaulus	2
	55025578	Microstegium vimineum	2023	NL	Microstegium vimineum	0
	55025578	Microstegium vimineum	2023	ON	Brachyelytrum aristosum	2
	55025578	Microstegium vimineum	2023	OTT	Leersia virginica	2
	55025598	Microstegium vimineum	2023	NL	Microstegium vimineum	0
	55025598	Microstegium vimineum	2023	ON	Symphyotrichum lanceolatum	3
	55025598	Microstegium vimineum	2023	OTT	Commelina communis	3
	58608078	Echium plantagineum	2023	NL	Echium augustifolium	1
	58608078	Echium plantagineum	2023	ON	Echium augustifolium	1
	58608078	Echium plantagineum	2023	OTT	Echium vulgare	1
	59448565	Microstegium vimineum	2023	NL	Microstegium vimineum	0
	59448565	Microstegium vimineum	2023	ON	Microstegium vimineum	0
	59448565	Microstegium vimineum	2023	OTT	Leersia virginica	2
	59478972	Microstegium vimineum	2023	NL	Microstegium vimineum	0
	59478972	Microstegium vimineum	2023	ON	Digitaria ciliaris	2
	59478972	Microstegium vimineum	2023	OTT	Leersia virginica	2
	61947149	Aegilops cylindrica	2023	NL	Aegilops cylindrica	0
	61947149	Aegilops cylindrica	2023	ON	Elymus trachycaulus	2
	61947149	Aegilops cylindrica	2023	OTT	Elymus trachycaulus	2
	66978685	Echium plantagineum	2023	NL	Echium plantagineum	0
	66978685	Echium plantagineum	2023	ON	Echium plantagineum	0
	66978685	Echium plantagineum	2023	OTT	Echium vulgare	1
	81200437	Pueraria montana	2023	NL	Pueraria montana	0
	81200437	Pueraria montana	2023	ON	Pueraria montana	0
	81200437	Pueraria montana	2023	OTT	Amphicarpaea bracteata	2
	81201767	Pueraria montana	2023	NL	Pueraria montana	0
	81201767	Pueraria montana	2023	ON	Aralia nudicaulis	3
	81201767	Pueraria montana	2023	OTT	Acer negundo	3
	81240733	Pueraria montana	2023	NL	Pueraria montana	0
	81240733	Pueraria montana	2023	ON	Phaseolus coccineus	2
	81240733	Pueraria montana	2023	OTT	Amphicarpaea bracteata	2
	81240931	Pueraria montana	2023	NL	Pueraria montana	0
	81240931	Pueraria montana	2023	ON	Aralia nudicaulis	3
	81240931	Pueraria montana	2023	OTT	Acer pensylvanicum	3
	81291540	Pueraria montana	2023	NL	Pueraria montana	0
	81291540	Pueraria montana	2023	ON	Phaseolus vulgaris	2
	81291540	Pueraria montana	2023	OTT	Acer negundo	3
	81378171	Pueraria montana	2023	NL	Pueraria montana	0
	81378171	Pueraria montana	2023	ON	Toxicodendron rydbergii	3
	81378171	Pueraria montana	2023	OTT	Toxicodendron rydbergii	3
	81381386	Pueraria montana	2023	NL	Pueraria montana	0
	81381386	Pueraria montana	2023	ON	Populus tremoides	3
	81381386	Pueraria montana	2023	OTT	Toxicodendron rydbergii	3
	81437215	Pueraria montana	2023	NL	Pueraria montana	0
	81437215	Pueraria montana	2023	ON	Aralia nudicaulis	3
	81437215	Pueraria montana	2023	OTT	Toxicodendron rydbergii	3
	81478424	Pueraria montana	2023	NL	Pueraria montana	0
	81478424	Pueraria montana	2023	ON	Aralia nudicaulis	3
	81478424	Pueraria montana	2023	OTT	Toxicodendron rydbergii	3
	81514410	Pueraria montana	2023	NL	Pueraria montana	0
	81514410	Pueraria montana	2023	ON	Pueraria montana	0
	81514410	Pueraria montana	2023	OTT	Acer negundo	3
	81564718	Pueraria montana	2023	NL	Pueraria montana	0
	81564718	Pueraria montana	2023	ON	Acer negundo	3
	81564718	Pueraria montana	2023	OTT	Acer negundo	3
	85217358	Solanum elaeagnifolium	2023	NL	Solanum elaegnifolium	0
	85217358	Solanum elaeagnifolium	2023	ON	Solanum elaegnifolium	0
	85217358	Solanum elaeagnifolium	2023	OTT	Solanum elaegnifolium	0
	85257249	Solanum elaeagnifolium	2023	NL	Solanum elaegnifolium	0
	85257249	Solanum elaeagnifolium	2023	ON	Vicia cracca	3
	85257249	Solanum elaeagnifolium	2023	OTT	Vicia cracca	3
	85264947	Solanum elaeagnifolium	2023	NL	Chenopodium ficifolium	3
	85264947	Solanum elaeagnifolium	2023	ON	Scutellaria galericulata	3
	85264947	Solanum elaeagnifolium	2023	OTT	Chenopodium album	3
	86665686	Microstegium vimineum	2023	NL	Microstegium vimineum	0
	86665686	Microstegium vimineum	2023	ON	Cirsium arvense	3
	86665686	Microstegium vimineum	2023	OTT	Solidago caesia	3
	90160037	Microstegium vimineum	2023	NL	Microstegium vimineum	0
	90160037	Microstegium vimineum	2023	ON	Microstegium vimineum	0
	90160037	Microstegium vimineum	2023	OTT	Leersia virginica	2
	104605536	Aegilops cylindrica	2023	NL	Aegilops cylindrica	0
	104605536	Aegilops cylindrica	2023	ON	Alopecurus aequalis	2
	104605536	Aegilops cylindrica	2023	OTT	Elymus trachycaulus	2
	108022405	Alopecurus myosuroides	2023	NL	Alopecurus myosuroides	0
	108022405	Alopecurus myosuroides	2023	ON	Alopecurus pratensis	1
	108022405	Alopecurus myosuroides	2023	OTT	Alopecurus pratensis	1
	110274303	Alopecurus myosuroides	2023	NL	Alopecurus myosuroides	0
	110274303	Alopecurus myosuroides	2023	ON	Alopecurus aequalis	1
	110274303	Alopecurus myosuroides	2023	OTT	Alopecurus geniculatus	1
	110652488	Alopecurus myosuroides	2023	NL	Alopecurus myosuroides	0
	110652488	Alopecurus myosuroides	2023	ON	Alopecurus aequalis	1
	110652488	Alopecurus myosuroides	2023	OTT	Alopecurus geniculatus	1
	114572735	Alopecurus myosuroides	2023	NL	Alopecurus myosuroides	0
	114572735	Alopecurus myosuroides	2023	ON	Alopecurus geniculatus	1
	114572735	Alopecurus myosuroides	2023	OTT	Alopecurus pratensis	1
	111672402	Aegilops cylindrica	2023	NL	Aegilops cylindrica	0
	111672402	Aegilops cylindrica	2023	ON	Aegilops cylindrica	0
	111672402	Aegilops cylindrica	2023	OTT	Oryzopsis asperifolia	2
	112185007	Alopecurus myosuroides	2023	NL	Alopecurus myosuroides	0
	112185007	Alopecurus myosuroides	2023	ON	Alopecurus aequalis	1
	112185007	Alopecurus myosuroides	2023	OTT	Alopecurus pratensis	1
	112270813	Alopecurus myosuroides	2023	NL	Dichanthium sericeum	2
	112270813	Alopecurus myosuroides	2023	ON	Digitaria ischaemum	2
	112270813	Alopecurus myosuroides	2023	OTT	Digitaria sanguinalis	2
	112301598	Alopecurus myosuroides	2023	NL	Alopecurus myosuroides	0
	112301598	Alopecurus myosuroides	2023	ON	Alopecurus myosuroides	0
	112301598	Alopecurus myosuroides	2023	OTT	Alopecurus pratensis	1
	112531009	Alopecurus myosuroides	2023	NL	Alopecurus myosuroides	0
	112531009	Alopecurus myosuroides	2023	ON	Alopecurus aequalis	1
	112531009	Alopecurus myosuroides	2023	OTT	Alopecurus geniculatus	1
	113076540	Alopecurus myosuroides	2023	NL	Alopecurus geniculatus	1
	113076540	Alopecurus myosuroides	2023	ON	Alopecurus aequalis	1
	113076540	Alopecurus myosuroides	2023	OTT	Alopecurus geniculatus	1
	113252363	Alopecurus myosuroides	2023	NL	Alopecurus myosuroides	0
	113252363	Alopecurus myosuroides	2023	ON	Carex lasiocarpa	3
	113252363	Alopecurus myosuroides	2023	OTT	Carex pellita	3
	113409640	Alopecurus myosuroides	2023	NL	Alopecurus geniculatus	1
	113409640	Alopecurus myosuroides	2023	ON	Alopecurus aequalis	1
	113409640	Alopecurus myosuroides	2023	OTT	Alopecurus geniculatus	1
	113435442	Alopecurus myosuroides	2023	NL	Alopecurus myosuroides	0
	113435442	Alopecurus myosuroides	2023	ON	Elymus virginicus	2
	113435442	Alopecurus myosuroides	2023	OTT	Elymus virginicus	2
	113711433	Alopecurus myosuroides	2023	NL	Alopecurus myosuroides	0
	113711433	Alopecurus myosuroides	2023	ON	Phleum pratense	2
	113711433	Alopecurus myosuroides	2023	OTT	Phleum pratense	2
	113771047	Alopecurus myosuroides	2023	NL	Alopecurus myosuroides	0
	113771047	Alopecurus myosuroides	2023	ON	Alopecurus myosuroides	0
	113771047	Alopecurus myosuroides	2023	OTT	Alopecurus geniculatus	1
	113899616	Alopecurus myosuroides	2023	NL	Alopecurus myosuroides	0
	113899616	Alopecurus myosuroides	2023	ON	Alopecurus aequalis	1
	113899616	Alopecurus myosuroides	2023	OTT	Spiranthes lacera	3
	113940868	Aegilops cylindrica	2023	NL	Aegilops cylindrica	0
	113940868	Aegilops cylindrica	2023	ON	Aegilops cylindrica	0
	113940868	Aegilops cylindrica	2023	OTT	Zizania aquatica	2
	113974594	Alopecurus myosuroides	2023	NL	Alopecurus myosuroides	0
	113974594	Alopecurus myosuroides	2023	ON	Alopecurus pratensis	1
	113974594	Alopecurus myosuroides	2023	OTT	Alopecurus pratensis	1
	114474148	Aegilops cylindrica	2023	NL	Aegilops cylindrica	0
	114474148	Aegilops cylindrica	2023	ON	Elymus trachycaulus	2
	114474148	Aegilops cylindrica	2023	OTT	Elymus trachycaulus	2
	114944565	Aegilops cylindrica	2023	NL	Aegilops cylindrica	0
	114944565	Aegilops cylindrica	2023	ON	Aegilops cylindrica	0
	114944565	Aegilops cylindrica	2023	OTT	Sporobolus michauxianus	2
	115395331	Aegilops cylindrica	2023	NL	Aegilops cylindrica	0
	115395331	Aegilops cylindrica	2023	ON	Oryzopsis asperifolia	2
	115395331	Aegilops cylindrica	2023	OTT	Oryzopsis asperifolia	2
	115760718	Aegilops cylindrica	2023	NL	Aegilops cylindrica	0
	115760718	Aegilops cylindrica	2023	ON	Elymus trachycaulus	2
	115760718	Aegilops cylindrica	2023	OTT	Sporobolus vaginiflorus	2
	115794276	Aegilops cylindrica	2023	NL	Paspalum notatum	2
	115794276	Aegilops cylindrica	2023	ON	Paspalum notatum	2
	115794276	Aegilops cylindrica	2023	OTT	Carex gracimila	3
	118271314	Microstegium vimineum	2023	NL	Arthraxon hispidus	2
	118271314	Microstegium vimineum	2023	ON	Polygonum aviculare	3
	118271314	Microstegium vimineum	2023	OTT	Polygonum aviculare	3
	119724831	Solanum elaeagnifolium	2023	NL	Solanum elaeagnifolium	0
	119724831	Solanum elaeagnifolium	2023	ON	Solanum elaeagnifolium	0
	119724831	Solanum elaeagnifolium	2023	OTT	Echium vulgare	3
	119743227	Solanum elaeagnifolium	2023	NL	Solanum elaeagnifolium	0
	119743227	Solanum elaeagnifolium	2023	ON	Solanum elaeagnifolium	0
	119743227	Solanum elaeagnifolium	2023	OTT	Solanum melongena	1
	119745600	Solanum elaeagnifolium	2023	NL	Solanum elaeagnifolium	0
	119745600	Solanum elaeagnifolium	2023	ON	Solanum elaeagnifolium	0
	119745600	Solanum elaeagnifolium	2023	OTT	Onoclea sensibilis	3
	119760067	Solanum elaeagnifolium	2023	NL	Solanum elaeagnifolium	0
	119760067	Solanum elaeagnifolium	2023	ON	Solanum elaeagnifolium	0
	119760067	Solanum elaeagnifolium	2023	OTT	Danaus plexippus	4
	119763315	Solanum elaeagnifolium	2023	NL	Solanum elaeagnifolium	0
	119763315	Solanum elaeagnifolium	2023	ON	Rosa acicularis	3
	119763315	Solanum elaeagnifolium	2023	OTT	Platycodon grandiflorus	3
	119868794	Microstegium vimineum	2023	NL	Microstegium vimineum	0
	119868794	Microstegium vimineum	2023	ON	Solidago canadensis	3
	119868794	Microstegium vimineum	2023	OTT	Leersia virginica	2
	119888852	Microstegium vimineum	2023	NL	Microstegium vimineum	0
	119888852	Microstegium vimineum	2023	ON	Silene vulgaris	3
	119888852	Microstegium vimineum	2023	OTT	Silene vulgaris	3
	119901961	Microstegium vimineum	2023	NL	Alpinia caerulea	3
	119901961	Microstegium vimineum	2023	ON	Alpinia caerulea	3
	119901961	Microstegium vimineum	2023	OTT	Dichanthelium latifolium	2
	119919495	Pueraria montana	2023	NL	Pueraria montana	0
	119919495	Pueraria montana	2023	ON	Viburnum edule	3
	119919495	Pueraria montana	2023	OTT	Amphicarpaea bracteata	2
	119940613	Microstegium vimineum	2023	NL	Microstegium vimineum	0
	119940613	Microstegium vimineum	2023	ON	Vaccinium augustifolium	3
	119940613	Microstegium vimineum	2023	OTT	Vaccinium augustifolium	3
	119955573	Pueraria montana	2023	NL	We're not confident enough to make a recommendation	5
	119955573	Pueraria montana	2023	ON	We're not confident enough to make a recommendation	5
	119955573	Pueraria montana	2023	OTT	We're not confident enough to make a recommendation	5
	120004744	Pueraria montana	2023	NL	Pueraria montana	0
	120004744	Pueraria montana	2023	ON	Pueraria montana	0
	120004744	Pueraria montana	2023	OTT	Toxicodendron radicans	3
	120170968	Solanum elaeagnifolium	2023	NL	Solanum elaeagnifolium	0
	120170968	Solanum elaeagnifolium	2023	ON	Chamaenerion augustifolium	3
	120170968	Solanum elaeagnifolium	2023	OTT	Echium vulgare	3
	120171525	Solanum elaeagnifolium	2023	NL	Solanum elaeagnifolium	0
	120171525	Solanum elaeagnifolium	2023	ON	Solanum elaeagnifolium	0
	120171525	Solanum elaeagnifolium	2023	OTT	Solanum elaegnifolium	0
	120336798	Solanum elaeagnifolium	2023	NL	Solanum elaeagnifolium	0
	120336798	Solanum elaeagnifolium	2023	ON	Solanum elaeagnifolium	0
	120336798	Solanum elaeagnifolium	2023	OTT	Quercus macrocarpa	3
	120337235	Solanum elaeagnifolium	2023	NL	Solanum elaeagnifolium	0
	120337235	Solanum elaeagnifolium	2023	ON	Solanum elaeagnifolium	0
	120337235	Solanum elaeagnifolium	2023	OTT	Solanum dulcamara	1
	120339264	Solanum elaeagnifolium	2023	NL	Solanum elaeagnifolium	0
	120339264	Solanum elaeagnifolium	2023	ON	Solanum elaeagnifolium	0
	120339264	Solanum elaeagnifolium	2023	OTT	Solanum elaegnifolium	0
	120358576	Solanum elaeagnifolium	2023	NL	Solanum elaeagnifolium	0
	120358576	Solanum elaeagnifolium	2023	ON	Solanum elaeagnifolium	0
	120358576	Solanum elaeagnifolium	2023	OTT	Solanum melongena	1
	120618312	Solanum elaeagnifolium	2023	NL	Solanum elaeagnifolium	0
	120618312	Solanum elaeagnifolium	2023	ON	Solanum elaeagnifolium	0
	120618312	Solanum elaeagnifolium	2023	OTT	Mimulus ringens	3
	120657998	Solanum elaeagnifolium	2023	NL	Solanum elaeagnifolium	0
	120657998	Solanum elaeagnifolium	2023	ON	Solanum elaeagnifolium	0
	120657998	Solanum elaeagnifolium	2023	OTT	Echium vulgare	3
	120666043	Solanum elaeagnifolium	2023	NL	Solanum elaeagnifolium	0
	120666043	Solanum elaeagnifolium	2023	ON	Solanum elaeagnifolium	0
	120666043	Solanum elaeagnifolium	2023	OTT	Solanum melongena	1
	120672625	Solanum elaeagnifolium	2023	NL	Solanum elaeagnifolium	0
	120672625	Solanum elaeagnifolium	2023	ON	Solanum elaeagnifolium	0
	120672625	Solanum elaeagnifolium	2023	OTT	Solanum melongena	1
	120674434	Solanum elaeagnifolium	2023	NL	Solanum elaeagnifolium	0
	120674434	Solanum elaeagnifolium	2023	ON	Solanum elaeagnifolium	0
	120674434	Solanum elaeagnifolium	2023	OTT	Solanum dulcamara	1
	120695938	Solanum elaeagnifolium	2023	NL	Solanum elaeagnifolium	0
	120695938	Solanum elaeagnifolium	2023	ON	Solanum elaeagnifolium	0
	120695938	Solanum elaeagnifolium	2023	OTT	Solanum lycopersicum	1
	120696402	Solanum elaeagnifolium	2023	NL	Solanum elaeagnifolium	0
	120696402	Solanum elaeagnifolium	2023	ON	Solanum elaeagnifolium	0
	120696402	Solanum elaeagnifolium	2023	OTT	Persicaria lapathifolia	3
	120703099	Solanum elaeagnifolium	2023	NL	Solanum elaeagnifolium	0
	120703099	Solanum elaeagnifolium	2023	ON	Solanum elaeagnifolium	0
	120703099	Solanum elaeagnifolium	2023	OTT	Solanum carolinense	1
	120915905	Solanum elaeagnifolium	2023	NL	Solanum hindsianum	1
	120915905	Solanum elaeagnifolium	2023	ON	Solanum hindsianum	1
	120915905	Solanum elaeagnifolium	2023	OTT	Polydrusus impressifrons	4
	120920092	Solanum elaeagnifolium	2023	NL	Solanum elaeagnifolium	0
	120920092	Solanum elaeagnifolium	2023	ON	Solanum elaeagnifolium	0
	120920092	Solanum elaeagnifolium	2023	OTT	Solanum elaegnifolium	0
	120946162	Solanum elaeagnifolium	2023	NL	Solanum elaeagnifolium	0
	120946162	Solanum elaeagnifolium	2023	ON	Solanum elaeagnifolium	0
	120946162	Solanum elaeagnifolium	2023	OTT	Solanum elaegnifolium	0
	120954968	Solanum elaeagnifolium	2023	NL	Solanum elaeagnifolium	0
	120954968	Solanum elaeagnifolium	2023	ON	Solanum elaeagnifolium	0
	120954968	Solanum elaeagnifolium	2023	OTT	Iris versicolor	3
	120957250	Solanum elaeagnifolium	2023	NL	Solanum elaeagnifolium	0
	120957250	Solanum elaeagnifolium	2023	ON	Solanum elaeagnifolium	0
	120957250	Solanum elaeagnifolium	2023	OTT	Solanum elaegnifolium	0
	120966356	Solanum elaeagnifolium	2023	NL	Solanum elaeagnifolium	0
	120966356	Solanum elaeagnifolium	2023	ON	Solanum elaeagnifolium	0
	120966356	Solanum elaeagnifolium	2023	OTT	Solanum elaegnifolium	0
	120968239	Solanum elaeagnifolium	2023	NL	Ambrosia ambrosioides	3
	120968239	Solanum elaeagnifolium	2023	ON	Ambrosia ambrosioides	3
	120968239	Solanum elaeagnifolium	2023	OTT	Calystegia spithamaea	3
	120979385	Solanum elaeagnifolium	2023	NL	Solanum elaegnifolium	0
	120979385	Solanum elaeagnifolium	2023	ON	Chamaenerion augustifolium	3
	120979385	Solanum elaeagnifolium	2023	OTT	Solanum dulcamara	1
	122570696	Microstegium vimineum	2023	NL	Microstegium vimineum	0
	122570696	Microstegium vimineum	2023	ON	Spiraea alba	3
	122570696	Microstegium vimineum	2023	OTT	Solidago caesia	3
	122593976	Microstegium vimineum	2023	NL	Microstegium vimineum	0
	122593976	Microstegium vimineum	2023	ON	Sium suave	3
	122593976	Microstegium vimineum	2023	OTT	Sium suave	3
	123156725	Solanum elaeagnifolium	2023	NL	Solanum elaegnifolium	0
	123156725	Solanum elaeagnifolium	2023	ON	Solanum elaegnifolium	0
	123156725	Solanum elaeagnifolium	2023	OTT	Solanum elaegnifolium	0
	123632800	Microstegium vimineum	2023	NL	Microstegium vimineum	0
	123632800	Microstegium vimineum	2023	ON	Lycopus uniflorus	3
	123632800	Microstegium vimineum	2023	OTT	Onoclea sensibilis	3
	123754923	Solanum elaeagnifolium	2023	NL	Solanum elaegnifolium	0
	123754923	Solanum elaeagnifolium	2023	ON	Solanum elaegnifolium	0
	123754923	Solanum elaeagnifolium	2023	OTT	Symphyotrichum novae-angliae	3
	123758097	Solanum elaeagnifolium	2023	NL	Solanum elaegnifolium	0
	123758097	Solanum elaeagnifolium	2023	ON	Solanum elaegnifolium	0
	123758097	Solanum elaeagnifolium	2023	OTT	Solanum elaegnifolium	0
	123836322	Eriochloa villosa	2023	NL	Eriochloa villosa	0
	123836322	Eriochloa villosa	2023	ON	Echinochloa crus-galli	2
	123836322	Eriochloa villosa	2023	OTT	Echinochloa crus-galli	2
	124003732	Eriochloa villosa	2023	NL	Eriochloa villosa	0
	124003732	Eriochloa villosa	2023	ON	Vicia cracca	3
	124003732	Eriochloa villosa	2023	OTT	Vicia cracca	3
	124079673	Eriochloa villosa	2023	NL	Eriochloa villosa	0
	124079673	Eriochloa villosa	2023	ON	Torreyochloa pallida	2
	124079673	Eriochloa villosa	2023	OTT	Andropogon gerardi	2
	124079674	Eriochloa villosa	2023	NL	Pleuropogon californicus	2
	124079674	Eriochloa villosa	2023	ON	Sporobolus pumilus	2
	124079674	Eriochloa villosa	2023	OTT	Sporobolus michauxianus	2
	124407029	Eriochloa villosa	2023	NL	Eriochloa villosa	0
	124407029	Eriochloa villosa	2023	ON	Echinochloa crus-galli	2
	124407029	Eriochloa villosa	2023	OTT	Echinochloa crus-galli	2
	124407465	Eriochloa villosa	2023	NL	Eriochloa villosa	0
	124407465	Eriochloa villosa	2023	ON	Echinochloa crus-galli	2
	124407465	Eriochloa villosa	2023	OTT	Leersia oryzoides	2
	124408257	Eriochloa villosa	2023	NL	Eriochloa villosa	0
	124408257	Eriochloa villosa	2023	ON	Echinochloa crus-galli	2
	124408257	Eriochloa villosa	2023	OTT	Echinochloa crus-galli	2
	124409683	Eriochloa villosa	2023	NL	Eriochloa villosa	0
	124409683	Eriochloa villosa	2023	ON	Beckmannia syzigachne	2
	124409683	Eriochloa villosa	2023	OTT	Carex gracillima	3
	124410660	Eriochloa villosa	2023	NL	Eriochloa villosa	0
	124410660	Eriochloa villosa	2023	ON	Bromus inermis	2
	124410660	Eriochloa villosa	2023	OTT	Bromus inermis	2
	124410813	Eriochloa villosa	2023	NL	Eriochloa villosa	0
	124410813	Eriochloa villosa	2023	ON	Echinochloa crus-galli	2
	124410813	Eriochloa villosa	2023	OTT	Echinochloa crus-galli	2
	124418668	Eriochloa villosa	2023	NL	Eriochloa villosa	0
	124418668	Eriochloa villosa	2023	ON	Beckmannia syzigachne	2
	124418668	Eriochloa villosa	2023	OTT	Echinochloa crus-galli	2
	125188869	Pueraria montana	2023	NL	Pueraria montana	0
	125188869	Pueraria montana	2023	ON	Pueraria montana	0
	125188869	Pueraria montana	2023	OTT	Amphicarpaea bracteata	2
	125588311	Eriochloa villosa	2023	NL	Eriochloa villosa	0
	125588311	Eriochloa villosa	2023	ON	Eriochloa villosa	0
	125588311	Eriochloa villosa	2023	OTT	Eriochloa villosa	0
	125744261	Eriochloa villosa	2023	NL	Oryza sativa	2
	125744261	Eriochloa villosa	2023	ON	Oryza sativa	2
	125744261	Eriochloa villosa	2023	OTT	Hordeum vulgare	2
	125776954	Eriochloa villosa	2023	NL	Eriochloa villosa	0
	125776954	Eriochloa villosa	2023	ON	Eriochloa villosa	0
	125776954	Eriochloa villosa	2023	OTT	Eriochloa villosa	0
	125965257	Pueraria montana	2023	NL	Pueraria montana	0
	125965257	Pueraria montana	2023	ON	Pueraria montana	0
	125965257	Pueraria montana	2023	OTT	Hamamelis virginiana	3
	126234481	Microstegium vimineum	2023	NL	Leersia virginica	2
	126234481	Microstegium vimineum	2023	ON	Cicuta maculata	3
	126234481	Microstegium vimineum	2023	OTT	Leersia virginica	2
	126900131	Eriochloa villosa	2023	NL	Paspalum pubiflorum	2
	126900131	Eriochloa villosa	2023	ON	Paspalum pubiflorum	2
	126900131	Eriochloa villosa	2023	OTT	Carex gracillima	3
	127245712	Eriochloa villosa	2023	NL	Eriochloa villosa	0
	127245712	Eriochloa villosa	2023	ON	Carex granularis	3
	127245712	Eriochloa villosa	2023	OTT	Carex granularis	3
	127415863	Eriochloa villosa	2023	NL	Eriochloa villosa	0
	127415863	Eriochloa villosa	2023	ON	Eriochloa villosa	0
	127415863	Eriochloa villosa	2023	OTT	Carex granularis	3
	127872775	Eriochloa villosa	2023	NL	Eriochloa villosa	0
	127872775	Eriochloa villosa	2023	ON	Eriochloa villosa	0
	127872775	Eriochloa villosa	2023	OTT	Leersia oryzoides	2
	129099373	Aegilops cylindrica	2023	NL	Aegilops cylindrica	0
	129099373	Aegilops cylindrica	2023	ON	Aegilops cylindrica	0
	129099373	Aegilops cylindrica	2023	OTT	Equisetum arvense	3
	129341044	Microstegium vimineum	2023	NL	Microstegium vimineum	0
	129341044	Microstegium vimineum	2023	ON	Solidago gigantea	3
	129341044	Microstegium vimineum	2023	OTT	Solidago gigantea	3
	129447108	Eriochloa villosa	2023	NL	Eriochloa villosa	0
	129447108	Eriochloa villosa	2023	ON	Eriochloa villosa	0
	129447108	Eriochloa villosa	2023	OTT	Echinochloa crus-galli	2
	129596142	Eriochloa villosa	2023	NL	Eriochloa villosa	0
	129596142	Eriochloa villosa	2023	ON	Eriochloa villosa	0
	129596142	Eriochloa villosa	2023	OTT	Echinochloa crus-galli	2
	130264354	Solanum elaeagnifolium	2023	NL	Solanum elaegnifolium	0
	130264354	Solanum elaeagnifolium	2023	ON	Solanum elaegnifolium	0
	130264354	Solanum elaeagnifolium	2023	OTT	Symphyotrichum novae-angliae	3
	130398340	Eriochloa villosa	2023	NL	Eriochloa villosa	0
	130398340	Eriochloa villosa	2023	ON	Echinochloa crus-galli	2
	130398340	Eriochloa villosa	2023	OTT	Echinochloa crus-galli	2
	130516618	Microstegium vimineum	2023	NL	Microstegium vimineum	0
	130516618	Microstegium vimineum	2023	ON	Microstegium vimineum	0
	130516618	Microstegium vimineum	2023	OTT	Salix nigra	3
	130529835	Microstegium vimineum	2023	NL	Microstegium vimineum	0
	130529835	Microstegium vimineum	2023	ON	Phyciodes cocyta	4
	130529835	Microstegium vimineum	2023	OTT	Polites peckius	3
	130568672	Eriochloa villosa	2023	NL	Eriochloa villosa	0
	130568672	Eriochloa villosa	2023	ON	Eriochloa villosa	0
	130568672	Eriochloa villosa	2023	OTT	Eriochloa villosa	0
	130580287	Eriochloa villosa	2023	NL	Eriochloa villosa	0
	130580287	Eriochloa villosa	2023	ON	Eriochloa villosa	0
	130580287	Eriochloa villosa	2023	OTT	Echinochloa crus-galli	2
	130688080	Eriochloa villosa	2023	NL	Eriochloa villosa	0
	130688080	Eriochloa villosa	2023	ON	Carex castanea	3
	130688080	Eriochloa villosa	2023	OTT	Ostrya virginiana	3
	130690963	Solanum elaeagnifolium	2023	NL	Solanum elaegnifolium	0
	130690963	Solanum elaeagnifolium	2023	ON	Solanum elaegnifolium	0
	130690963	Solanum elaeagnifolium	2023	OTT	Solanum elaegnifolium	0
	130827246	Microstegium vimineum	2023	NL	Microstegium vimineum	0
	130827246	Microstegium vimineum	2023	ON	Digitaria ciliaris	2
	130827246	Microstegium vimineum	2023	OTT	Leersia virginica	2
	130830947	Microstegium vimineum	2023	NL	Microstegium vimineum	0
	130830947	Microstegium vimineum	2023	ON	Microstegium vimineum	0
	130830947	Microstegium vimineum	2023	OTT	Leersia virginica	2
	130832852	Microstegium vimineum	2023	NL	Microstegium vimineum	0
	130832852	Microstegium vimineum	2023	ON	Microstegium vimineum	0
	130832852	Microstegium vimineum	2023	OTT	Persicaria longiseta	3
	130841740	Microstegium vimineum	2023	NL	Microstegium vimineum	0
	130841740	Microstegium vimineum	2023	ON	Microstegium vimineum	0
	130841740	Microstegium vimineum	2023	OTT	Solidago caesia	3
	130873828	Eriochloa villosa	2023	NL	Eriochloa villosa	0
	130873828	Eriochloa villosa	2023	ON	Eriochloa villosa	0
	130873828	Eriochloa villosa	2023	OTT	Eriochloa villosa	0
	131043618	Eriochloa villosa	2023	NL	Phleum phleoides	2
	131043618	Eriochloa villosa	2023	ON	Phleum pratense	2
	131043618	Eriochloa villosa	2023	OTT	Phleum pratense	2
	131229226	Eriochloa villosa	2023	NL	Eriochloa villosa	0
	131229226	Eriochloa villosa	2023	ON	Carex gracillima	3
	131229226	Eriochloa villosa	2023	OTT	Carex gracillima	3
	131818171	Eriochloa villosa	2023	NL	Eriochloa villosa	0
	131818171	Eriochloa villosa	2023	ON	Beckmannia syzigachne	2
	131818171	Eriochloa villosa	2023	OTT	Echinochloa colona	2
	131855177	Eriochloa villosa	2023	NL	Eriochloa villosa	0
	131855177	Eriochloa villosa	2023	ON	Eriochloa villosa	0
	131855177	Eriochloa villosa	2023	OTT	Eriochloa villosa	0
	132349545	Aegilops cylindrica	2023	NL	Aegilops cylindrica	0
	132349545	Aegilops cylindrica	2023	ON	Aegilops cylindrica	0
	132349545	Aegilops cylindrica	2023	OTT	Zizania palustris	2
	132461666	Eriochloa villosa	2023	NL	Eriochloa villosa	0
	132461666	Eriochloa villosa	2023	ON	Echinochloa crus-galli	2
	132461666	Eriochloa villosa	2023	OTT	Echinochloa crus-galli	2
	132531769	Eriochloa villosa	2023	NL	Eriochloa villosa	0
	132531769	Eriochloa villosa	2023	ON	Eriochloa villosa	0
	132531769	Eriochloa villosa	2023	OTT	Eriochloa villosa	0
	132675051	Eriochloa villosa	2023	NL	Eriochloa villosa	0
	132675051	Eriochloa villosa	2023	ON	Eriochloa villosa	0
	132675051	Eriochloa villosa	2023	OTT	Carex gracillima	3
	132733527	Eriochloa villosa	2023	NL	Eriochloa villosa	0
	132733527	Eriochloa villosa	2023	ON	Paspalum distichum	2
	132733527	Eriochloa villosa	2023	OTT	Carex prasina	3
	132783874	Solanum elaeagnifolium	2023	NL	Solanum elaegnifolium	0
	132783874	Solanum elaeagnifolium	2023	ON	Solanum elaegnifolium	0
	132783874	Solanum elaeagnifolium	2023	OTT	Solanum elaegnifolium	0
	133021335	Eriochloa villosa	2023	NL	Eriochloa villosa	0
	133021335	Eriochloa villosa	2023	ON	Eriochloa villosa	0
	133021335	Eriochloa villosa	2023	OTT	Eriochloa villosa	0
	133079091	Eriochloa villosa	2023	NL	Eriochloa villosa	0
	133079091	Eriochloa villosa	2023	ON	Eriochloa villosa	0
	133079091	Eriochloa villosa	2023	OTT	Eriochloa villosa	0
	133093164	Eriochloa villosa	2023	NL	Eriochloa villosa	0
	133093164	Eriochloa villosa	2023	ON	Carex gracillima	3
	133093164	Eriochloa villosa	2023	OTT	Carex gracillima	3
	133218164	Eriochloa villosa	2023	NL	Urochloa eminii	2
	133218164	Eriochloa villosa	2023	ON	Carex canescens	3
	133218164	Eriochloa villosa	2023	OTT	Dichanthelium xanthophysum	2
	133433131	Eriochloa villosa	2023	NL	Eriochloa villosa	0
	133433131	Eriochloa villosa	2023	ON	Beckmannia syzigachne	2
	133433131	Eriochloa villosa	2023	OTT	Echinochloa crus-galli	2
	133724755	Eriochloa villosa	2023	NL	Eriochloa villosa	0
	133724755	Eriochloa villosa	2023	ON	Beckmannia syzigachne	2
	133724755	Eriochloa villosa	2023	OTT	Leersia oryzoides	2
	133934817	Eriochloa villosa	2023	NL	Panicum virgatum	2
	133934817	Eriochloa villosa	2023	ON	Agrostis scabra	2
	133934817	Eriochloa villosa	2023	OTT	Panicum virgatum	2
	134328566	Solanum elaeagnifolium	2023	NL	Solanum elaegnifolium	0
	134328566	Solanum elaeagnifolium	2023	ON	Solanum elaegnifolium	0
	134328566	Solanum elaeagnifolium	2023	OTT	Solanum elaegnifolium	0
	134381255	Solanum elaeagnifolium	2023	NL	Solanum elaegnifolium	0
	134381255	Solanum elaeagnifolium	2023	ON	Solanum elaegnifolium	0
	134381255	Solanum elaeagnifolium	2023	OTT	Solanum elaegnifolium	0
	134641055	Eriochloa villosa	2023	NL	Urochloa trichopus	2
	134641055	Eriochloa villosa	2023	ON	Urochloa trichopus	2
	134641055	Eriochloa villosa	2023	OTT	Sporobolus michauxianus	2
	134849158	Eriochloa villosa	2023	NL	Eriochloa villosa	0
	134849158	Eriochloa villosa	2023	ON	Eriochloa villosa	0
	134849158	Eriochloa villosa	2023	OTT	Ostrya virginiana	3
	135005727	Microstegium vimineum	2023	NL	Microstegium vimineum	0
	135005727	Microstegium vimineum	2023	ON	Solidago gigantea	3
	135005727	Microstegium vimineum	2023	OTT	Solidago gigantea	3
	135009535	Microstegium vimineum	2023	NL	Microstegium vimineum	0
	135009535	Microstegium vimineum	2023	ON	Vaccinium augustifolium	3
	135009535	Microstegium vimineum	2023	OTT	Leersia virginica	2
	135010777	Microstegium vimineum	2023	NL	Microstegium vimineum	0
	135010777	Microstegium vimineum	2023	ON	Digitaria ciliaris	2
	135010777	Microstegium vimineum	2023	OTT	Digitaria sanguinalis	2
	135011698	Eriochloa villosa	2023	NL	Eriochloa villosa	0
	135011698	Eriochloa villosa	2023	ON	Eriochloa villosa	0
	135011698	Eriochloa villosa	2023	OTT	Echinochloa crus-galli	2
	135057141	Solanum elaeagnifolium	2023	NL	Solanum elaegnifolium	0
	135057141	Solanum elaeagnifolium	2023	ON	Solanum elaegnifolium	0
	135057141	Solanum elaeagnifolium	2023	OTT	Solanum carolinense	1
	135148554	Eriochloa villosa	2023	NL	Eriochloa villosa	0
	135148554	Eriochloa villosa	2023	ON	Eriochloa villosa	0
	135148554	Eriochloa villosa	2023	OTT	Ambrosia artemisiifolia	3
	135330474	Eriochloa villosa	2023	NL	Eriochloa villosa	0
	135330474	Eriochloa villosa	2023	ON	Dichanthelium acuminatum	2
	135330474	Eriochloa villosa	2023	OTT	Echinochloa crus-galli	2
	135337290	Eriochloa villosa	2023	NL	Eriochloa villosa	0
	135337290	Eriochloa villosa	2023	ON	Beckmannia syzigachne	2
	135337290	Eriochloa villosa	2023	OTT	Echinochloa colona	2
	135386169	Microstegium vimineum	2023	NL	Solidago leavenworthii	3
	135386169	Microstegium vimineum	2023	ON	Vaccinium augustifolium	3
	135386169	Microstegium vimineum	2023	OTT	Proserpinaca palustris	3
	135497146	Eriochloa villosa	2023	NL	Eriochloa villosa	0
	135497146	Eriochloa villosa	2023	ON	Eriochloa villosa	0
	135497146	Eriochloa villosa	2023	OTT	Vicia cracca	3
	136110781	Microstegium vimineum	2023	NL	Paspalum repens	2
	136110781	Microstegium vimineum	2023	ON	Digitaria ischaemum	2
	136110781	Microstegium vimineum	2023	OTT	Digitaria ischaemum	2
	136358554	Pueraria montana	2023	NL	Pueraria montana	0
	136358554	Pueraria montana	2023	ON	Pueraria montana	0
	136358554	Pueraria montana	2023	OTT	Apios americana	2
	136378222	Pueraria montana	2023	NL	Pueraria montana	0
	136378222	Pueraria montana	2023	ON	Aralia nudicaulis	3
	136378222	Pueraria montana	2023	OTT	Aralia nudicaulis	3
	137019744	Pueraria montana	2023	NL	Neonotonia wightii	2
	137019744	Pueraria montana	2023	ON	Neonotonia wightii	2
	137019744	Pueraria montana	2023	OTT	Amphicarpaea bracteata	2
	137072222	Pueraria montana	2023	NL	Pueraria montana	0
	137072222	Pueraria montana	2023	ON	Aralia nudicaulis	3
	137072222	Pueraria montana	2023	OTT	Toxicodendron rydbergii	3
	141337878	Microstegium vimineum	2023	NL	Microstegium vimineum	0
	141337878	Microstegium vimineum	2023	ON	Microstegium vimineum	0
	141337878	Microstegium vimineum	2023	OTT	Leersia virginica	2
	142679322	Solanum elaeagnifolium	2023	NL	Solanum elaegnifolium	0
	142679322	Solanum elaeagnifolium	2023	ON	Solanum elaegnifolium	0
	142679322	Solanum elaeagnifolium	2023	OTT	Solanum dulcamara	1
	143478158	Microstegium vimineum	2023	NL	Lycopus australis	3
	143478158	Microstegium vimineum	2023	ON	Scutellaria galericulata	3
	143478158	Microstegium vimineum	2023	OTT	Chelone glabra	3
	143566413	Microstegium vimineum	2023	NL	Microstegium vimineum	0
	143566413	Microstegium vimineum	2023	ON	Microstegium vimineum	0
	143566413	Microstegium vimineum	2023	OTT	Dichanthelium latifolium	2
	143578331	Microstegium vimineum	2023	NL	Microstegium vimineum	0
	143578331	Microstegium vimineum	2023	ON	Persicaria amphibia	3
	143578331	Microstegium vimineum	2023	OTT	Solidago caesia	3
	143618390	Pueraria montana	2023	NL	Acer opalus	3
	143618390	Pueraria montana	2023	ON	Aralia nudicaulis	3
	143618390	Pueraria montana	2023	OTT	Aralia nudicaulis	3
	143677154	Pueraria montana	2023	NL	Pueraria montana	0
	143677154	Pueraria montana	2023	ON	Pueraria montana	0
	143677154	Pueraria montana	2023	OTT	Vitis riparia	3
	143705352	Microstegium vimineum	2023	NL	Microstegium vimineum	0
	143705352	Microstegium vimineum	2023	ON	Polygonum aviculare	3
	143705352	Microstegium vimineum	2023	OTT	Polygonum aviculare	3
	144014875	Pueraria montana	2023	NL	Pueraria montana	0
	144014875	Pueraria montana	2023	ON	Heracleum maximum	3
	144014875	Pueraria montana	2023	OTT	Ficus carica	3
	144039963	Pueraria montana	2023	NL	Causonis trifolia	3
	144039963	Pueraria montana	2023	ON	Causonis trifolia	3
	144039963	Pueraria montana	2023	OTT	Hamamelis virginiana	3
	144045864	Microstegium vimineum	2023	NL	Microstegium vimineum	0
	144045864	Microstegium vimineum	2023	ON	Microstegium vimineum	0
	144045864	Microstegium vimineum	2023	OTT	Solidago caesia	3
	145963282	Eriochloa villosa	2023	NL	Eriochloa villosa	0
	145963282	Eriochloa villosa	2023	ON	Beckmannia syzigachne	2
	145963282	Eriochloa villosa	2023	OTT	Carex gracillima	3
	145985471	Alopecurus myosuroides	2023	NL	Alopecurus geniculatus	1
	145985471	Alopecurus myosuroides	2023	ON	Alopecurus aequalis	1
	145985471	Alopecurus myosuroides	2023	OTT	Alopecurus pratensis	1
	147658422	Pueraria montana	2023	NL	Pueraria montana	0
	147658422	Pueraria montana	2023	ON	Rubus idaeus	3
	147658422	Pueraria montana	2023	OTT	Rubus idaeus	3
	148318494	Eriochloa villosa	2023	NL	Paspalum dilatatum	2
	148318494	Eriochloa villosa	2023	ON	Paspalum dilatatum	2
	148318494	Eriochloa villosa	2023	OTT	Echinochloa crus-galli	2
	150828834	Alopecurus myosuroides	2023	NL	Alopecurus myosuroides	0
	150828834	Alopecurus myosuroides	2023	ON	Alopecurus aequalis	1
	150828834	Alopecurus myosuroides	2023	OTT	Alopecurus geniculatus	1
	152281722	Alopecurus myosuroides	2023	NL	Alopecurus myosuroides	0
	152281722	Alopecurus myosuroides	2023	ON	Trisetum spicatum	2
	152281722	Alopecurus myosuroides	2023	OTT	Alopecurus pratensis	1
	152769016	Alopecurus myosuroides	2023	NL	Alopecurus myosuroides	0
	152769016	Alopecurus myosuroides	2023	ON	Alopecurus aequalis	1
	152769016	Alopecurus myosuroides	2023	OTT	Alopecurus pratensis	1
	153695976	Alopecurus myosuroides	2023	NL	Alopecurus myosuroides	0
	153695976	Alopecurus myosuroides	2023	ON	Alopecurus aequalis	1
	153695976	Alopecurus myosuroides	2023	OTT	Phalaris arundinaceae	2
	153703717	Pueraria montana	2023	NL	Pueraria montana	0
	153703717	Pueraria montana	2023	ON	Cypripedium acaule	3
	153703717	Pueraria montana	2023	OTT	Acer pensylvanicum	3
	153843366	Alopecurus myosuroides	2023	NL	Alopecurus myosuroides	0
	153843366	Alopecurus myosuroides	2023	ON	Alopecurus aequalis	1
	153843366	Alopecurus myosuroides	2023	OTT	Elymus repens	2
	153914262	Alopecurus myosuroides	2023	NL	Alopecurus myosuroides	0
	153914262	Alopecurus myosuroides	2023	ON	Alopecurus myosuroides	0
	153914262	Alopecurus myosuroides	2023	OTT	Alopecurus pratensis	1
	153953170	Alopecurus myosuroides	2023	NL	Alopecurus myosuroides	0
	153953170	Alopecurus myosuroides	2023	ON	Trisetum spicatum	2
	153953170	Alopecurus myosuroides	2023	OTT	Carex pellita	3
	154133768	Alopecurus myosuroides	2023	NL	Alopecurus myosuroides	0
	154133768	Alopecurus myosuroides	2023	ON	Alopecurus aequalis	1
	154133768	Alopecurus myosuroides	2023	OTT	Alopecurus geniculatus	1
	154134507	Alopecurus myosuroides	2023	NL	Alopecurus myosuroides	0
	154134507	Alopecurus myosuroides	2023	ON	Alopecurus aequalis	1
	154134507	Alopecurus myosuroides	2023	OTT	Alopecurus geniculatus	1
	154162760	Alopecurus myosuroides	2023	NL	Alopecurus myosuroides	0
	154162760	Alopecurus myosuroides	2023	ON	Alopecurus aequalis	1
	154162760	Alopecurus myosuroides	2023	OTT	Alopecurus pratensis	1
	154245589	Alopecurus myosuroides	2023	NL	Alopecurus myosuroides	0
	154245589	Alopecurus myosuroides	2023	ON	Alopecurus aequalis	1
	154245589	Alopecurus myosuroides	2023	OTT	Alopecurus geniculatus	1
	154396058	Alopecurus myosuroides	2023	NL	Alopecurus myosuroides	0
	154396058	Alopecurus myosuroides	2023	ON	Alopecurus aequalis	1
	154396058	Alopecurus myosuroides	2023	OTT	Alopecurus pratensis	1
	154627205	Pueraria montana	2023	NL	Pueraria montana	0
	154627205	Pueraria montana	2023	ON	Viburnum edule	3
	154627205	Pueraria montana	2023	OTT	Tilia americana	3
	154685308	Alopecurus myosuroides	2023	NL	Alopecurus myosuroides	0
	154685308	Alopecurus myosuroides	2023	ON	Alopecurus myosuroides	0
	154685308	Alopecurus myosuroides	2023	OTT	Anthoxanthum odoratum	2
	154876843	Alopecurus myosuroides	2023	NL	Alopecurus myosuroides	0
	154876843	Alopecurus myosuroides	2023	ON	Alopecurus myosuroides	0
	154876843	Alopecurus myosuroides	2023	OTT	Alopecurus pratensis	1
	155181509	Alopecurus myosuroides	2023	NL	Eriochloa contracta	2
	155181509	Alopecurus myosuroides	2023	ON	Phalaris arundinacea	2
	155181509	Alopecurus myosuroides	2023	OTT	Phalaris arundinaceae	2
	155203324	Alopecurus myosuroides	2023	NL	Alopecurus myosuroides	0
	155203324	Alopecurus myosuroides	2023	ON	Alopecurus pratensis	1
	155203324	Alopecurus myosuroides	2023	OTT	Alopecurus pratensis	1
	155320562	Alopecurus myosuroides	2023	NL	Alopecurus myosuroides	0
	155320562	Alopecurus myosuroides	2023	ON	Alopecurus pratensis	1
	155320562	Alopecurus myosuroides	2023	OTT	Alopecurus pratensis	1
	155383117	Pueraria montana	2023	NL	Pueraria montana	0
	155383117	Pueraria montana	2023	ON	Pueraria montana	0
	155383117	Pueraria montana	2023	OTT	Hylodesmum glutinosum	2
	155503583	Alopecurus myosuroides	2023	NL	Alopecurus myosuroides	0
	155503583	Alopecurus myosuroides	2023	ON	Alopecurus pratensis	1
	155503583	Alopecurus myosuroides	2023	OTT	Alopecurus pratensis	1
	155737952	Alopecurus myosuroides	2023	NL	Alopecurus myosuroides	0
	155737952	Alopecurus myosuroides	2023	ON	Alopecurus myosuroides	0
	155737952	Alopecurus myosuroides	2023	OTT	Alopecurus pratensis	1
	155748891	Alopecurus myosuroides	2023	NL	Alopecurus myosuroides	0
	155748891	Alopecurus myosuroides	2023	ON	Phalaris arundinacea	2
	155748891	Alopecurus myosuroides	2023	OTT	Alopecurus pratensis	1
	155871845	Alopecurus myosuroides	2023	NL	Alopecurus myosuroides	0
	155871845	Alopecurus myosuroides	2023	ON	Alopecurus pratensis	1
	155871845	Alopecurus myosuroides	2023	OTT	Alopecurus pratensis	1
	155899915	Alopecurus myosuroides	2023	NL	Alopecurus myosuroides	0
	155899915	Alopecurus myosuroides	2023	ON	Alopecurus aequalis	1
	155899915	Alopecurus myosuroides	2023	OTT	Alopecurus geniculatus	1
	156067018	Alopecurus myosuroides	2023	NL	Alopecurus myosuroides	0
	156067018	Alopecurus myosuroides	2023	ON	Alopecurus aequalis	1
	156067018	Alopecurus myosuroides	2023	OTT	Alopecurus geniculatus	1
	156392328	Alopecurus myosuroides	2023	NL	Alopecurus myosuroides	0
	156392328	Alopecurus myosuroides	2023	ON	Poa pratensis	2
	156392328	Alopecurus myosuroides	2023	OTT	Poa pratensis	2
	156931969	Alopecurus myosuroides	2023	NL	Alopecurus myosuroides	0
	156931969	Alopecurus myosuroides	2023	ON	Alopecurus aequalis	1
	156931969	Alopecurus myosuroides	2023	OTT	Alopecurus aequalis	1
	157031240	Alopecurus myosuroides	2023	NL	Alopecurus myosuroides	0
	157031240	Alopecurus myosuroides	2023	ON	Alopecurus pratensis	1
	157031240	Alopecurus myosuroides	2023	OTT	Alopecurus pratensis	1
	157129292	Alopecurus myosuroides	2023	NL	Alopecurus myosuroides	0
	157129292	Alopecurus myosuroides	2023	ON	Trisetum spicatum	2
	157129292	Alopecurus myosuroides	2023	OTT	Alopecurus pratensis	1
	157992975	Alopecurus myosuroides	2023	NL	Alopecurus myosuroides	0
	157992975	Alopecurus myosuroides	2023	ON	Phalaris arundinacea	2
	157992975	Alopecurus myosuroides	2023	OTT	Phalaris arundinaceae	2
	158026183	Alopecurus myosuroides	2023	NL	Alopecurus myosuroides	0
	158026183	Alopecurus myosuroides	2023	ON	Phalaris arundinacea	2
	158026183	Alopecurus myosuroides	2023	OTT	Phalaris arundinaceae	2
	158180889	Alopecurus myosuroides	2023	NL	Alopecurus myosuroides	0
	158180889	Alopecurus myosuroides	2023	ON	Alopecurus myosuroides	0
	158180889	Alopecurus myosuroides	2023	OTT	Alopecurus pratensis	1
	158207751	Alopecurus myosuroides	2023	NL	Alopecurus myosuroides	0
	158207751	Alopecurus myosuroides	2023	ON	Alopecurus aequalis	1
	158207751	Alopecurus myosuroides	2023	OTT	Alopecurus geniculatus	1
	159145261	Alopecurus myosuroides	2023	NL	Alopecurus myosuroides	0
	159145261	Alopecurus myosuroides	2023	ON	Plantago major	3
	159145261	Alopecurus myosuroides	2023	OTT	Alopecurus geniculatus	1
	159350610	Echium plantagineum	2023	NL	Echium plantagineum	0
	159350610	Echium plantagineum	2023	ON	Echium vulgare	1
	159350610	Echium plantagineum	2023	OTT	Echium vulgare	1
	159410446	Alopecurus myosuroides	2023	NL	Alopecurus myosuroides	0
	159410446	Alopecurus myosuroides	2023	ON	Carex aquatilis	3
	159410446	Alopecurus myosuroides	2023	OTT	Echinochloa crus-galli	2
	159509466	Alopecurus myosuroides	2023	NL	Alopecurus myosuroides	0
	159509466	Alopecurus myosuroides	2023	ON	Trisetum spicatum	2
	159509466	Alopecurus myosuroides	2023	OTT	Alopecurus pratensis	1
	159548121	Eriochloa villosa	2023	NL	Eriochloa villosa	0
	159548121	Eriochloa villosa	2023	ON	Eriochloa villosa	0
	159548121	Eriochloa villosa	2023	OTT	Ostrya virginiana	3
	159690151	Alopecurus myosuroides	2023	NL	Alopecurus myosuroides	0
	159690151	Alopecurus myosuroides	2023	ON	Alopecurus pratensis	1
	159690151	Alopecurus myosuroides	2023	OTT	Alopecurus geniculatus	1
	159926728	Alopecurus myosuroides	2023	NL	Alopecurus myosuroides	0
	159926728	Alopecurus myosuroides	2023	ON	Alopecurus pratensis	1
	159926728	Alopecurus myosuroides	2023	OTT	Alopecurus pratensis	1
	160011118	Alopecurus myosuroides	2023	NL	Alopecurus myosuroides	0
	160011118	Alopecurus myosuroides	2023	ON	Trisetum spicatum	2
	160011118	Alopecurus myosuroides	2023	OTT	Alopecurus geniculatus	1
	160025138	Alopecurus myosuroides	2023	NL	Alopecurus geniculatus	1
	160025138	Alopecurus myosuroides	2023	ON	Alpecurus pratensis	1
	160025138	Alopecurus myosuroides	2023	OTT	Alopecurus geniculatus	1
	160035186	Alopecurus myosuroides	2023	NL	Alopecurus myosuroides	0
	160035186	Alopecurus myosuroides	2023	ON	Alopecurus myosuroides	0
	160035186	Alopecurus myosuroides	2023	OTT	Imperata cylindrica	2
	160061155	Alopecurus myosuroides	2023	NL	Alopecurus myosuroides	0
	160061155	Alopecurus myosuroides	2023	ON	Alopecurus pratensis	1
	160061155	Alopecurus myosuroides	2023	OTT	Alopecurus pratensis	1
	160272492	Alopecurus myosuroides	2023	NL	Alopecurus myosuroides	0
	160272492	Alopecurus myosuroides	2023	ON	Festuca rubra	2
	160272492	Alopecurus myosuroides	2023	OTT	Andropogon gerardi	2
	160398820	Alopecurus myosuroides	2023	NL	Alopecurus myosuroides	0
	160398820	Alopecurus myosuroides	2023	ON	Alopecurus aequalis	1
	160398820	Alopecurus myosuroides	2023	OTT	Alopecurus geniculatus	1
	160615713	Alopecurus myosuroides	2023	NL	Alopecurus myosuroides	0
	160615713	Alopecurus myosuroides	2023	ON	Alopecurus myosuroides	0
	160615713	Alopecurus myosuroides	2023	OTT	Sporobolus vaginiflorus	2
	160623888	Alopecurus myosuroides	2023	NL	Sporobolus spartinae	2
	160623888	Alopecurus myosuroides	2023	ON	Melilotus albus	3
	160623888	Alopecurus myosuroides	2023	OTT	Melilotus albus	3
	160781513	Alopecurus myosuroides	2023	NL	Alopecurus myosuroides	0
	160781513	Alopecurus myosuroides	2023	ON	Trisetum spicatum	2
	160781513	Alopecurus myosuroides	2023	OTT	Oryzopsis asperifolia	2
	160869432	Alopecurus myosuroides	2023	NL	Alopecurus myosuroides	0
	160869432	Alopecurus myosuroides	2023	ON	Alopecurus myosuroides	0
	160869432	Alopecurus myosuroides	2023	OTT	Poa compressa	2
	160886441	Alopecurus myosuroides	2023	NL	Alopecurus myosuroides	0
	160886441	Alopecurus myosuroides	2023	ON	Carex castanea	3
	160886441	Alopecurus myosuroides	2023	OTT	Alopecurus geniculatus	1
	161003209	Alopecurus myosuroides	2023	NL	Alopecurus myosuroides	0
	161003209	Alopecurus myosuroides	2023	ON	Alopecurus aequalis	1
	161003209	Alopecurus myosuroides	2023	OTT	Alopecurus pratensis	1
	161276532	Alopecurus myosuroides	2023	NL	Eriochloa contracta	2
	161276532	Alopecurus myosuroides	2023	ON	Alopecurus aequalis	1
	161276532	Alopecurus myosuroides	2023	OTT	Leersia oryzoides	2
	161407929	Alopecurus myosuroides	2023	NL	Alopecurus myosuroides	0
	161407929	Alopecurus myosuroides	2023	ON	Trisetum spicatum	2
	161407929	Alopecurus myosuroides	2023	OTT	Carex arctata	3
	161560099	Alopecurus myosuroides	2023	NL	Alopecurus myosuroides	0
	161560099	Alopecurus myosuroides	2023	ON	Alopecurus pratensis	1
	161560099	Alopecurus myosuroides	2023	OTT	Alopecurus pratensis	1
	161597286	Alopecurus myosuroides	2023	NL	Tripsacum dactyloides	2
	161597286	Alopecurus myosuroides	2023	ON	Alopecurus aequalis	1
	161597286	Alopecurus myosuroides	2023	OTT	Alopecurus geniculatus	1
	161623501	Alopecurus myosuroides	2023	NL	Alopecurus myosuroides	0
	161623501	Alopecurus myosuroides	2023	ON	Alopecurus myosuroides	0
	161623501	Alopecurus myosuroides	2023	OTT	Alopecurus geniculatus	1
	161764463	Alopecurus myosuroides	2023	NL	Alopecurus myosuroides	0
	161764463	Alopecurus myosuroides	2023	ON	Carex lenticularis	3
	161764463	Alopecurus myosuroides	2023	OTT	Carex hirta	3
	162083840	Alopecurus myosuroides	2023	NL	Alopecurus myosuroides	0
	162083840	Alopecurus myosuroides	2023	ON	Alopecurus aequalis	1
	162083840	Alopecurus myosuroides	2023	OTT	Alopecurus geniculatus	1
	162098103	Echium plantagineum	2023	NL	Echium plantagineum	0
	162098103	Echium plantagineum	2023	ON	Echium vulgare	1
	162098103	Echium plantagineum	2023	OTT	Echium vulgare	1
	162106806	Alopecurus myosuroides	2023	NL	Alopecurus myosuroides	0
	162106806	Alopecurus myosuroides	2023	ON	Digitaria ischaemum	2
	162106806	Alopecurus myosuroides	2023	OTT	Digitaria ischaemum	2
	162600908	Alopecurus myosuroides	2023	NL	Alopecurus myosuroides	0
	162600908	Alopecurus myosuroides	2023	ON	Phalaris arundinacea	2
	162600908	Alopecurus myosuroides	2023	OTT	Phalaris arundinaceae	2
	162638469	Alopecurus myosuroides	2023	NL	Alopecurus geniculatus	1
	162638469	Alopecurus myosuroides	2023	ON	Alopecurus aequalis	1
	162638469	Alopecurus myosuroides	2023	OTT	Alopecurus geniculatus	1
	162641617	Alopecurus myosuroides	2023	NL	Alopecurus myosuroides	0
	162641617	Alopecurus myosuroides	2023	ON	Alopecurus aequalis	1
	162641617	Alopecurus myosuroides	2023	OTT	Alopecurus geniculatus	1
	162948781	Alopecurus myosuroides	2023	NL	Alopecurus myosuroides	0
	162948781	Alopecurus myosuroides	2023	ON	Alopecurus aequalis	1
	162948781	Alopecurus myosuroides	2023	OTT	Phalaris arundinaceae	2
	162951712	Alopecurus myosuroides	2023	NL	Alopecurus myosuroides	0
	162951712	Alopecurus myosuroides	2023	ON	Elymus repens	2
	162951712	Alopecurus myosuroides	2023	OTT	Elymus repens	2
	163267052	Alopecurus myosuroides	2023	NL	Alopecurus myosuroides	0
	163267052	Alopecurus myosuroides	2023	ON	Phalaris arundinacea	2
	163267052	Alopecurus myosuroides	2023	OTT	Phalaris arundinaceae	2
	163346712	Alopecurus myosuroides	2023	NL	Alopecurus myosuroides	0
	163346712	Alopecurus myosuroides	2023	ON	Poa glauca	2
	163346712	Alopecurus myosuroides	2023	OTT	Alopecurus geniculatus	1
	163945027	Alopecurus myosuroides	2023	NL	Alopecurus myosuroides	0
	163945027	Alopecurus myosuroides	2023	ON	Trisetum spicatum	2
	163945027	Alopecurus myosuroides	2023	OTT	Alopecurus geniculatus	1
	164214329	Alopecurus myosuroides	2023	NL	Alopecurus myosuroides	0
	164214329	Alopecurus myosuroides	2023	ON	Alopecurus aequalis	1
	164214329	Alopecurus myosuroides	2023	OTT	Alopecurus pratensis	1
	164349085	Echium plantagineum	2023	NL	Echium plantagineum	0
	164349085	Echium plantagineum	2023	ON	Echium plantagineum	0
	164349085	Echium plantagineum	2023	OTT	Echium vulgare	1
	164671164	Alopecurus myosuroides	2023	NL	Alopecurus myosuroides	0
	164671164	Alopecurus myosuroides	2023	ON	Alopecurus pratensis	1
	164671164	Alopecurus myosuroides	2023	OTT	Alopecurus pratensis	1
	165145144	Alopecurus myosuroides	2023	NL	Alopecurus myosuroides	0
	165145144	Alopecurus myosuroides	2023	ON	Glyceria borealis	2
	165145144	Alopecurus myosuroides	2023	OTT	Glyceria borealis	2
	165193754	Alopecurus myosuroides	2023	NL	Alopecurus myosuroides	0
	165193754	Alopecurus myosuroides	2023	ON	Sporobolus pumilus	2
	165193754	Alopecurus myosuroides	2023	OTT	Imperata cylindrica	2
	165764822	Alopecurus myosuroides	2023	NL	Alopecurus myosuroides	0
	165764822	Alopecurus myosuroides	2023	ON	Alopecurus aequalis	1
	165764822	Alopecurus myosuroides	2023	OTT	Phleum pratense	2
	166071644	Alopecurus myosuroides	2023	NL	Alopecurus myosuroides	0
	166071644	Alopecurus myosuroides	2023	ON	Alopecurus aequalis	1
	166071644	Alopecurus myosuroides	2023	OTT	Alopecurus pratensis	1
	166229788	Eriochloa villosa	2023	NL	Eriochloa villosa	0
	166229788	Eriochloa villosa	2023	ON	Eriochloa villosa	0
	166229788	Eriochloa villosa	2023	OTT	Sporobolus michauxianus	2
	166397722	Alopecurus myosuroides	2023	NL	Alopecurus geniculatus	1
	166397722	Alopecurus myosuroides	2023	ON	Alopecurus aequalis	1
	166397722	Alopecurus myosuroides	2023	OTT	Alopecurus pratensis	1
	166454985	Alopecurus myosuroides	2023	NL	Alopecurus aequalis	1
	166454985	Alopecurus myosuroides	2023	ON	Alopecurus aequalis	1
	166454985	Alopecurus myosuroides	2023	OTT	Alopecurus aequalis	1
	167834759	Alopecurus myosuroides	2023	NL	Alopecurus myosuroides	0
	167834759	Alopecurus myosuroides	2023	ON	Alopecurus aequalis	1
	167834759	Alopecurus myosuroides	2023	OTT	Anthoxanthum odoratum	2
	168526282	Alopecurus myosuroides	2023	NL	Alopecurus myosuroides	0
	168526282	Alopecurus myosuroides	2023	ON	Plantago major	3
	168526282	Alopecurus myosuroides	2023	OTT	Carex gracillima	3
	168531811	Alopecurus myosuroides	2023	NL	Alopecurus myosuroides	0
	168531811	Alopecurus myosuroides	2023	ON	Alopecurus aequalis	1
	168531811	Alopecurus myosuroides	2023	OTT	Alopecurus aequalis	1
	168890544	Alopecurus myosuroides	2023	NL	Alopecurus geniculatus	1
	168890544	Alopecurus myosuroides	2023	ON	Alopecurus pratensis	1
	168890544	Alopecurus myosuroides	2023	OTT	Alopecurus pratensis	1
	169625763	Pueraria montana	2023	NL	Pueraria montana	0
	169625763	Pueraria montana	2023	ON	Pueraria montana	0
	169625763	Pueraria montana	2023	OTT	Apios americana	2
	169649036	Pueraria montana	2023	NL	Pueraria montana	0
	169649036	Pueraria montana	2023	ON	Pueraria montana	0
	169649036	Pueraria montana	2023	OTT	Apios americana	2
	169780454	Pueraria montana	2023	NL	Pueraria montana	0
	169780454	Pueraria montana	2023	ON	Populus tremoides	3
	169780454	Pueraria montana	2023	OTT	Amphicarpaea bracteata	2
	169998880	Pueraria montana	2023	NL	Pueraria montana	0
	169998880	Pueraria montana	2023	ON	Dipogon lignosus	2
	169998880	Pueraria montana	2023	OTT	Apios americana	2
	170161521	Alopecurus myosuroides	2023	NL	Alopecurus myosuroides	0
	170161521	Alopecurus myosuroides	2023	ON	Alopecurus aequalis	1
	170161521	Alopecurus myosuroides	2023	OTT	Tripleurospermum inodorum	3
	170339308	Pueraria montana	2023	NL	Pueraria montana	0
	170339308	Pueraria montana	2023	ON	Lupinus polyphyllus	2
	170339308	Pueraria montana	2023	OTT	Apios americana	2
	170929098	Alopecurus myosuroides	2023	NL	Alopecurus aequalis	1
	170929098	Alopecurus myosuroides	2023	ON	Alopecurus aequalis	1
	170929098	Alopecurus myosuroides	2023	OTT	Alopecurus aequalis	1
	171635210	Eriochloa villosa	2023	NL	Eriochloa villosa	0
	171635210	Eriochloa villosa	2023	ON	Bromus inermis	2
	171635210	Eriochloa villosa	2023	OTT	Bromus inermis	2
	171666550	Eriochloa villosa	2023	NL	Eriochloa villosa	0
	171666550	Eriochloa villosa	2023	ON	Phalaris arundinacea	2
	171666550	Eriochloa villosa	2023	OTT	Carex gracillima	3
	171744220	Pueraria montana	2023	NL	Pueraria montana	0
	171744220	Pueraria montana	2023	ON	Pueraria montana	0
	171744220	Pueraria montana	2023	OTT	Desmodium canadense	2
	171849970	Pueraria montana	2023	NL	Pueraria montana	0
	171849970	Pueraria montana	2023	ON	Pueraria montana	0
	171849970	Pueraria montana	2023	OTT	Apios americana	2
	172142260	Pueraria montana	2023	NL	Pueraria montana	0
	172142260	Pueraria montana	2023	ON	Chamaenerion augustifolium	3
	172142260	Pueraria montana	2023	OTT	Lythrum salicaria	3
	172159829	Pueraria montana	2023	NL	Pueraria montana	0
	172159829	Pueraria montana	2023	ON	Pueraria montana	0
	172159829	Pueraria montana	2023	OTT	Rubus odoratus	3
	172678912	Pueraria montana	2023	NL	Pueraria montana	0
	172678912	Pueraria montana	2023	ON	Chamaenerion augustifolium	3
	172678912	Pueraria montana	2023	OTT	Symphytum officinale	3
	172761047	Pueraria montana	2023	NL	Pueraria montana	0
	172761047	Pueraria montana	2023	ON	Pinus banksiana	3
	172761047	Pueraria montana	2023	OTT	Acer pensylvanicum	3
	172771770	Pueraria montana	2023	NL	Pueraria montana	0
	172771770	Pueraria montana	2023	ON	Chamaenerion augustifolium	3
	172771770	Pueraria montana	2023	OTT	Apios americana	2
	173037000	Eriochloa villosa	2023	NL	Urochloa eminii	2
	173037000	Eriochloa villosa	2023	ON	Urochloa eminii	2
	173037000	Eriochloa villosa	2023	OTT	Carex gracillima	3
	173259182	Pueraria montana	2023	NL	Pueraria montana	0
	173259182	Pueraria montana	2023	ON	Chamaenerion augustifolium	3
	173259182	Pueraria montana	2023	OTT	Rubus odoratus	3
	173389724	Pueraria montana	2023	NL	Pueraria montana	0
	173389724	Pueraria montana	2023	ON	Picea mariana	3
	173389724	Pueraria montana	2023	OTT	Apios americana	2
	173513794	Pueraria montana	2023	NL	Pueraria montana	0
	173513794	Pueraria montana	2023	ON	Pueraria montana	0
	173513794	Pueraria montana	2023	OTT	Amphicarpaea bracteata	2
	173651230	Pueraria montana	2023	NL	Pueraria montana	0
	173651230	Pueraria montana	2023	ON	Pueraria montana	0
	173651230	Pueraria montana	2023	OTT	Apios americana	2
	173696680	Pueraria montana	2023	NL	Pueraria montana	0
	173696680	Pueraria montana	2023	ON	Toxicodendron rydbergii	3
	173696680	Pueraria montana	2023	OTT	Amphicarpaea bracteata	2
	173904677	Eriochloa villosa	2023	NL	Eriochloa villosa	0
	173904677	Eriochloa villosa	2023	ON	Eriochloa villosa	0
	173904677	Eriochloa villosa	2023	OTT	Leersia oryzoides	2
	174130088	Pueraria montana	2023	NL	Pueraria montana	0
	174130088	Pueraria montana	2023	ON	Chamaenerion augustifolium	3
	174130088	Pueraria montana	2023	OTT	Tilia americana	3
	174695742	Alopecurus myosuroides	2023	NL	Alopecurus myosuroides	0
	174695742	Alopecurus myosuroides	2023	ON	Trisetum spicatum	2
	174695742	Alopecurus myosuroides	2023	OTT	Oryzopsis asperifolia	2
	175380460	Eriochloa villosa	2023	NL	Eriochloa villosa	0
	175380460	Eriochloa villosa	2023	ON	Carex crinita	3
	175380460	Eriochloa villosa	2023	OTT	Carex crinita	3
	175757318	Eriochloa villosa	2023	NL	Eriochloa villosa	0
	175757318	Eriochloa villosa	2023	ON	Beckmannia syzigachne	2
	175757318	Eriochloa villosa	2023	OTT	Leersia oryzoides	2
	176130645	Eriochloa villosa	2023	NL	Eriochloa villosa	0
	176130645	Eriochloa villosa	2023	ON	Carex gracillima	3
	176130645	Eriochloa villosa	2023	OTT	Carex gracillima	3
	176446517	Eriochloa villosa	2023	NL	Eriochloa villosa	0
	176446517	Eriochloa villosa	2023	ON	Eriochloa villosa	0
	176446517	Eriochloa villosa	2023	OTT	Vicia cracca	3
	177186294	Eriochloa villosa	2023	NL	Eriochloa villosa	0
	177186294	Eriochloa villosa	2023	ON	Eriochloa villosa	0
	177186294	Eriochloa villosa	2023	OTT	Carex gracillima	3
	177203856	Eriochloa villosa	2023	NL	Eriochloa villosa	0
	177203856	Eriochloa villosa	2023	ON	Beckmannia syzigachne	2
	177203856	Eriochloa villosa	2023	OTT	Carex granularis	3
	178032669	Eriochloa villosa	2023	NL	Paspalum laeve	2
	178032669	Eriochloa villosa	2023	ON	Paspalum distichum	2
	178032669	Eriochloa villosa	2023	OTT	Carex gracillima	3
	178043291	Eriochloa villosa	2023	NL	Eriochloa villosa	0
	178043291	Eriochloa villosa	2023	ON	Eriochloa villosa	0
	178043291	Eriochloa villosa	2023	OTT	Echinochloa crus-galli	2
	178723637	Eriochloa villosa	2023	NL	Carex sylvatica	3
	178723637	Eriochloa villosa	2023	ON	Carex gracillima	3
	178723637	Eriochloa villosa	2023	OTT	Carex gracillima	3
	178862412	Eriochloa villosa	2023	NL	Eriochloa villosa	0
	178862412	Eriochloa villosa	2023	ON	Iris versicolor	3
	178862412	Eriochloa villosa	2023	OTT	Pontederia cordata	3
	178901731	Alopecurus myosuroides	2023	NL	Alopecurus myosuroides	0
	178901731	Alopecurus myosuroides	2023	ON	Alopecurus aequalis	1
	178901731	Alopecurus myosuroides	2023	OTT	Alopecurus geniculatus	1
	179303996	Eriochloa villosa	2023	NL	Eriochloa villosa	0
	179303996	Eriochloa villosa	2023	ON	Carex gracillima	3
	179303996	Eriochloa villosa	2023	OTT	Carex gracillima	3
	179388436	Eriochloa villosa	2023	NL	Eriochloa villosa	0
	179388436	Eriochloa villosa	2023	ON	Eriochloa villosa	0
	179388436	Eriochloa villosa	2023	OTT	Phacelia tanacetifolia	3
	179881743	Eriochloa villosa	2023	NL	Eriochloa villosa	0
	179881743	Eriochloa villosa	2023	ON	Eriochloa villosa	0
	179881743	Eriochloa villosa	2023	OTT	Vicia cracca	3
	179987772	Eriochloa villosa	2023	NL	Eriochloa villosa	0
	179987772	Eriochloa villosa	2023	ON	Eriochloa villosa	0
	179987772	Eriochloa villosa	2023	OTT	Setaria viridis	2
	180150759	Alopecurus myosuroides	2023	NL	Alopecurus myosuroides	0
	180150759	Alopecurus myosuroides	2023	ON	Alopecurus aequalis	1
	180150759	Alopecurus myosuroides	2023	OTT	Oryzopsis asperifolia	2
	180283605	Eriochloa villosa	2023	NL	Paspalum praecox	2
	180283605	Eriochloa villosa	2023	ON	Beckmannia syzigachne	2
	180283605	Eriochloa villosa	2023	OTT	Leersia oryzoides	2
	180639378	Eriochloa villosa	2023	NL	Eriochloa villosa	0
	180639378	Eriochloa villosa	2023	ON	Drosera rotundifolia	3
	180639378	Eriochloa villosa	2023	OTT	Spiranthes lucida	3
	180745541	Eriochloa villosa	2023	NL	Eriochloa villosa	0
	180745541	Eriochloa villosa	2023	ON	Eriochloa villosa	0
	180745541	Eriochloa villosa	2023	OTT	Echinochloa crus-galli	2
	180798794	Alopecurus myosuroides	2023	NL	Alopecurus myosuroides	0
	180798794	Alopecurus myosuroides	2023	ON	Trisetum spicatum	2
	180798794	Alopecurus myosuroides	2023	OTT	Plantago major	3
	180917675	Eriochloa villosa	2023	NL	Eriochloa villosa	0
	180917675	Eriochloa villosa	2023	ON	Eriochloa villosa	0
	180917675	Eriochloa villosa	2023	OTT	Eriochloa villosa	0
	180958773	Eriochloa villosa	2023	NL	Eriochloa villosa	0
	180958773	Eriochloa villosa	2023	ON	Phalaris arundinacea	2
	180958773	Eriochloa villosa	2023	OTT	Phalaris arundinacea	2
	180959175	Eriochloa villosa	2023	NL	Eriochloa villosa	0
	180959175	Eriochloa villosa	2023	ON	Echinochloa crus-galli	2
	180959175	Eriochloa villosa	2023	OTT	Echinochloa crus-galli	2
	180978199	Eriochloa villosa	2023	NL	Eriochloa villosa	0
	180978199	Eriochloa villosa	2023	ON	Carex gracillima	3
	180978199	Eriochloa villosa	2023	OTT	Carex gracillima	3
	181099713	Eriochloa villosa	2023	NL	Eriochloa villosa	0
	181099713	Eriochloa villosa	2023	ON	Panicum miliaceum	2
	181099713	Eriochloa villosa	2023	OTT	Panicum miliaceum	2
	181777797	Eriochloa villosa	2023	NL	Eriochloa villosa	0
	181777797	Eriochloa villosa	2023	ON	Eriochloa villosa	0
	181777797	Eriochloa villosa	2023	OTT	Echinochloa crus-galli	2
	182328641	Eriochloa villosa	2023	NL	Eriochloa villosa	0
	182328641	Eriochloa villosa	2023	ON	Carex gracillima	3
	182328641	Eriochloa villosa	2023	OTT	Carex gracillima	3
	182404014	Eriochloa villosa	2023	NL	Urochloa eminii	2
	182404014	Eriochloa villosa	2023	ON	Carex aquatilis	3
	182404014	Eriochloa villosa	2023	OTT	Carex aquatilis	3
	183102574	Eriochloa villosa	2023	NL	Eriochloa villosa	0
	183102574	Eriochloa villosa	2023	ON	Calamagrostis canadensis	2
	183102574	Eriochloa villosa	2023	OTT	Muhlenbergia mexicana	2
	183294735	Eriochloa villosa	2023	NL	Eriochloa villosa	0
	183294735	Eriochloa villosa	2023	ON	Phleum pratense	2
	183294735	Eriochloa villosa	2023	OTT	Phleum pratense	2
	183498406	Eriochloa villosa	2023	NL	Eriochloa villosa	0
	183498406	Eriochloa villosa	2023	ON	Eriochloa villosa	0
	183498406	Eriochloa villosa	2023	OTT	Eriochloa villosa	0
	184021294	Eriochloa villosa	2023	NL	Eriochloa villosa	0
	184021294	Eriochloa villosa	2023	ON	Carex aurea	3
	184021294	Eriochloa villosa	2023	OTT	Carex gracillima	3
	184214492	Eriochloa villosa	2023	NL	Eriochloa villosa	0
	184214492	Eriochloa villosa	2023	ON	Eriochloa villosa	0
	184214492	Eriochloa villosa	2023	OTT	Eriochloa villosa	0
	184549746	Eriochloa villosa	2023	NL	Eriochloa villosa	0
	184549746	Eriochloa villosa	2023	ON	Eriochloa villosa	0
	184549746	Eriochloa villosa	2023	OTT	Echinochloa crus-galli	2
	184554227	Eriochloa villosa	2023	NL	Eriochloa villosa	0
	184554227	Eriochloa villosa	2023	ON	Echinochloa crus-galli	2
	184554227	Eriochloa villosa	2023	OTT	Echinochloa crus-galli	2
	184573947	Eriochloa villosa	2023	NL	Eriochloa villosa	0
	184573947	Eriochloa villosa	2023	ON	Beckmannia syzigachne	2
	184573947	Eriochloa villosa	2023	OTT	Setaria viridis	2
	184757068	Eriochloa villosa	2023	NL	Eriochloa villosa	0
	184757068	Eriochloa villosa	2023	ON	Eriochloa villosa	0
	184757068	Eriochloa villosa	2023	OTT	Phryma leptostachya	3
	184919384	Eriochloa villosa	2023	NL	Eriochloa villosa	0
	184919384	Eriochloa villosa	2023	ON	Epicoccum	4
	184919384	Eriochloa villosa	2023	OTT	Pachypsylla celtidismamma	4
	185239495	Eriochloa villosa	2023	NL	Eriochloa villosa	0
	185239495	Eriochloa villosa	2023	ON	Achillea millefolium	3
	185239495	Eriochloa villosa	2023	OTT	Achillea millefolium	3
	185307886	Eriochloa villosa	2023	NL	Eriochloa villosa	0
	185307886	Eriochloa villosa	2023	ON	Eriochloa villosa	0
	185307886	Eriochloa villosa	2023	OTT	Ambrosia artemisiifolia	3
	185480430	Alopecurus myosuroides	2023	NL	Alopecurus myosuroides	0
	185480430	Alopecurus myosuroides	2023	ON	Alopecurus aequalis	1
	185480430	Alopecurus myosuroides	2023	OTT	Alopecurus aequalis	1
	185876575	Eriochloa villosa	2023	NL	Eriochloa villosa	0
	185876575	Eriochloa villosa	2023	ON	Alopecurus aequalis	2
	185876575	Eriochloa villosa	2023	OTT	Setaria viridis	2
	185890944	Eriochloa villosa	2023	NL	Eriochloa villosa	0
	185890944	Eriochloa villosa	2023	ON	Panicum philadelphicum	2
	185890944	Eriochloa villosa	2023	OTT	Panicum philadelphicum	2
	185890948	Eriochloa villosa	2023	NL	Eriochloa villosa	0
	185890948	Eriochloa villosa	2023	ON	Eriochloa villosa	0
	185890948	Eriochloa villosa	2023	OTT	Echinochloa crus-galli	2
	185918392	Eriochloa villosa	2023	NL	Eriochloa villosa	0
	185918392	Eriochloa villosa	2023	ON	Echinochloa crus-galli	2
	185918392	Eriochloa villosa	2023	OTT	Phryma leptostachya	3
	186372491	Eriochloa villosa	2023	NL	Eriochloa villosa	0
	186372491	Eriochloa villosa	2023	ON	Eriochloa villosa	0
	186372491	Eriochloa villosa	2023	OTT	Setaria pumila	2
	186427339	Eriochloa villosa	2023	NL	Urochloa trichopus	2
	186427339	Eriochloa villosa	2023	ON	Echinochloa crus-galli	2
	186427339	Eriochloa villosa	2023	OTT	Echinochloa crus-galli	2
	186558155	Eriochloa villosa	2023	NL	Eriochloa villosa	0
	186558155	Eriochloa villosa	2023	ON	Beckmannia syzigachne	2
	186558155	Eriochloa villosa	2023	OTT	Dichanthelium xanthophysum	2
	186709690	Eriochloa villosa	2023	NL	Eriochloa villosa	0
	186709690	Eriochloa villosa	2023	ON	Eriochloa villosa	0
	186709690	Eriochloa villosa	2023	OTT	Eriochloa villosa	0
	105531111	Echium plantagineum	2023	NL	Echium plantagineum	0
	105531111	Echium plantagineum	2023	ON	Echium plantagineum	0
	105531111	Echium plantagineum	2023	OTT	Echium vulgare	1
	108848315	Echium plantagineum	2023	NL	Echium plantagineum	0
	108848315	Echium plantagineum	2023	ON	Echium plantagineum	0
	108848315	Echium plantagineum	2023	OTT	Echium vulgare	1
	110145386	Echium plantagineum	2023	NL	Echium plantagineum	0
	110145386	Echium plantagineum	2023	ON	Echium plantagineum	0
	110145386	Echium plantagineum	2023	OTT	Echium vulgare	1
	110702263	Echium plantagineum	2023	NL	Echium vulgare	1
	110702263	Echium plantagineum	2023	ON	Echium vulgare	1
	110702263	Echium plantagineum	2023	OTT	Echium vulgare	1
	110933165	Echium plantagineum	2023	NL	Echium rosulatum	1
	110933165	Echium plantagineum	2023	ON	Echium rosulatum	1
	110933165	Echium plantagineum	2023	OTT	Echium vulgare	1
	111277944	Echium plantagineum	2023	NL	Echium plantagineum	0
	111277944	Echium plantagineum	2023	ON	Echium plantagineum	0
	111277944	Echium plantagineum	2023	OTT	Echium vulgare	1
	113180223	Echium plantagineum	2023	NL	Echium plantagineum	0
	113180223	Echium plantagineum	2023	ON	Echium plantagineum	0
	113180223	Echium plantagineum	2023	OTT	Echium vulgare	1
	116723827	Echium plantagineum	2023	NL	Echium plantagineum	0
	116723827	Echium plantagineum	2023	ON	Echium plantagineum	0
	116723827	Echium plantagineum	2023	OTT	Echium vulgare	1
	117818048	Echium plantagineum	2023	NL	Echium plantagineum	0
	117818048	Echium plantagineum	2023	ON	Echium plantagineum	0
	117818048	Echium plantagineum	2023	OTT	Echium vulgare	1
	119791445	Echium plantagineum	2023	NL	Echium plantagineum	0
	119791445	Echium plantagineum	2023	ON	Echium plantagineum	0
	119791445	Echium plantagineum	2023	OTT	Echium vulgare	1
	120419152	Echium plantagineum	2023	NL	Echium plantagineum	0
	120419152	Echium plantagineum	2023	ON	Echium plantagineum	0
	120419152	Echium plantagineum	2023	OTT	Echium vulgare	1
	123277808	Echium plantagineum	2023	NL	Echium plantagineum	0
	123277808	Echium plantagineum	2023	ON	Echium plantagineum	0
	123277808	Echium plantagineum	2023	OTT	Echium vulgare	1
	125259871	Echium plantagineum	2023	NL	Echium plantagineum	0
	125259871	Echium plantagineum	2023	ON	Echium plantagineum	0
	125259871	Echium plantagineum	2023	OTT	Echium vulgare	1
	127042112	Echium plantagineum	2023	NL	Echium plantagineum	0
	127042112	Echium plantagineum	2023	ON	Echium plantagineum	0
	127042112	Echium plantagineum	2023	OTT	Echium vulgare	1
	127901644	Echium plantagineum	2023	NL	Echium vulgare	1
	127901644	Echium plantagineum	2023	ON	Echium vulgare	1
	127901644	Echium plantagineum	2023	OTT	Echium vulgare	1
	129928458	Echium plantagineum	2023	NL	Echium sabulicola	1
	129928458	Echium plantagineum	2023	ON	Echium sabulicola	1
	129928458	Echium plantagineum	2023	OTT	Echium vulgare	1
	162182628	Echium plantagineum	2023	NL	Echium plantagineum	0
	162182628	Echium plantagineum	2023	ON	Echium plantagineum	0
	162182628	Echium plantagineum	2023	OTT	Echium vulgare	1
	162398915	Echium plantagineum	2023	NL	Limonium sinuatum	3
	162398915	Echium plantagineum	2023	ON	Achillea millefolium	3
	162398915	Echium plantagineum	2023	OTT	Echium vulgare	1
	165661134	Echium plantagineum	2023	NL	Echium plantagineum	0
	165661134	Echium plantagineum	2023	ON	Achillea millefolium	3
	165661134	Echium plantagineum	2023	OTT	Echium vulgare	1
	165661956	Echium plantagineum	2023	NL	Echium plantagineum	0
	165661956	Echium plantagineum	2023	ON	Echium plantagineum	0
	165661956	Echium plantagineum	2023	OTT	Echium vulgare	1
	165826913	Echium plantagineum	2023	NL	Echium plantagineum	0
	165826913	Echium plantagineum	2023	ON	Echium plantagineum	0
	165826913	Echium plantagineum	2023	OTT	Echium vulgare	1
	165826968	Echium plantagineum	2023	NL	Echium plantagineum	0
	165826968	Echium plantagineum	2023	ON	Echium plantagineum	0
	165826968	Echium plantagineum	2023	OTT	Echium vulgare	1
	166162435	Echium plantagineum	2023	NL	Echium plantagineum	0
	166162435	Echium plantagineum	2023	ON	Echium plantagineum	0
	166162435	Echium plantagineum	2023	OTT	Echium vulgare	1
	167946303	Echium plantagineum	2023	NL	Echium plantagineum	0
	167946303	Echium plantagineum	2023	ON	Lathyrus japonicus	3
	167946303	Echium plantagineum	2023	OTT	Echium vulgare	1
	168852019	Echium plantagineum	2023	NL	Echium plantagineum	0
	168852019	Echium plantagineum	2023	ON	Echium plantagineum	0
	168852019	Echium plantagineum	2023	OTT	Echium vulgare	1
	169066650	Echium plantagineum	2023	NL	Echium plantagineum	0
	169066650	Echium plantagineum	2023	ON	Echium plantagineum	0
	169066650	Echium plantagineum	2023	OTT	Echium vulgare	1
	172054928	Echium plantagineum	2023	NL	Echium plantagineum	0
	172054928	Echium plantagineum	2023	ON	Echium plantagineum	0
	172054928	Echium plantagineum	2023	OTT	Echium vulgare	1
	172281538	Echium plantagineum	2023	NL	Echium sabulicola	1
	172281538	Echium plantagineum	2023	ON	Echium sabulicola	1
	172281538	Echium plantagineum	2023	OTT	Echium vulgare	1
	173326981	Echium plantagineum	2023	NL	Echium plantagineum	0
	173326981	Echium plantagineum	2023	ON	Echium plantagineum	0
	173326981	Echium plantagineum	2023	OTT	Echium vulgare	1
	173326992	Echium plantagineum	2023	NL	Echium plantagineum	0
	173326992	Echium plantagineum	2023	ON	Echium plantagineum	0
	173326992	Echium plantagineum	2023	OTT	Echium vulgare	1
	174329428	Echium plantagineum	2023	NL	Echium plantagineum	0
	174329428	Echium plantagineum	2023	ON	Echium plantagineum	0
	174329428	Echium plantagineum	2023	OTT	Echium vulgare	1
	174329637	Echium plantagineum	2023	NL	Echium plantagineum	0
	174329637	Echium plantagineum	2023	ON	Echium plantagineum	0
	174329637	Echium plantagineum	2023	OTT	Malva sylvestris	3
	174566127	Echium plantagineum	2023	NL	Echium plantagineum	0
	174566127	Echium plantagineum	2023	ON	Echium plantagineum	0
	174566127	Echium plantagineum	2023	OTT	Echium vulgare	1
	26439240	Echium plantagineum	2023	NL	Echium plantagineum	0
[truncated: 18 more rows]

## Sheet: Table F
	Table F. Established group raw data. The data includes the suggestions and taxonomic accuracy assessment made by computer vision according to location, family and status by iNaturalist and PlantNet during the first (2022) and second (2023) testing periods. Assessment: correctly identified (0), species-level error (1), genus-level error (2), or family-level error (3), kingdom-level error (4) and n…
	Lab ID	Botanists ID	Family	Status	Testing Period	Tool Type	Location	Suggestion	Assessment
	BOT-22-083	Convolvulus arvensis	Other	Introduced	2022	iNat	ON	Convolvulus arvensis	0
	BOT-22-083	Convolvulus arvensis	Other	Introduced	2022	iNat	OTT	Convolvulus arvensis	0
	BOT-22-083	Convolvulus arvensis	Other	Introduced	2022	PN	NL	Calystegia macrostegia	2
	BOT-22-083	Convolvulus arvensis	Other	Introduced	2022	PN	CAN	Convolvulus arvensis	0
	BOT-22-083	Convolvulus arvensis	Other	Introduced	2023	iNat	NL	Convolvulus arvensis	0
	BOT-22-083	Convolvulus arvensis	Other	Introduced	2023	iNat	ON	Convolvulus arvensis	0
	BOT-22-083	Convolvulus arvensis	Other	Introduced	2023	iNat	OTT	Convolvulus arvensis	0
	BOT-22-083	Convolvulus arvensis	Other	Introduced	2023	PN	NL	Calystegia purpurata	2
	BOT-22-083	Convolvulus arvensis	Other	Introduced	2023	PN	CAN	Convolvulus arvensis	0
	BOT-22-084	Lathyrus tuberosus	Other	Introduced	2022	iNat	ON	Lathyrus sylvestris	1
	BOT-22-084	Lathyrus tuberosus	Other	Introduced	2022	iNat	OTT	Lathyrus tuberosus	0
	BOT-22-084	Lathyrus tuberosus	Other	Introduced	2022	PN	NL	Lathyrus brachycalyx	1
	BOT-22-084	Lathyrus tuberosus	Other	Introduced	2022	PN	CAN	Lathyrus tuberosus	0
	BOT-22-084	Lathyrus tuberosus	Other	Introduced	2023	iNat	NL	Lathyrus tuberosus	0
	BOT-22-084	Lathyrus tuberosus	Other	Introduced	2023	iNat	ON	Lathyrus japonicus	1
	BOT-22-084	Lathyrus tuberosus	Other	Introduced	2023	iNat	OTT	Lathyrus tuberosus	0
	BOT-22-084	Lathyrus tuberosus	Other	Introduced	2023	PN	NL	Lathyrus tuberosus	0
	BOT-22-084	Lathyrus tuberosus	Other	Introduced	2023	PN	CAN	Lathyrus palustris	1
	BOT-22-085	Daucus carota	Other	Introduced	2022	iNat	ON	Daucus carota	0
	BOT-22-085	Daucus carota	Other	Introduced	2022	iNat	OTT	Daucus carota	0
	BOT-22-085	Daucus carota	Other	Introduced	2022	PN	NL	Daucus carota	0
	BOT-22-085	Daucus carota	Other	Introduced	2022	PN	CAN	Daucus carota	0
	BOT-22-085	Daucus carota	Other	Introduced	2023	iNat	NL	Daucus carota	0
	BOT-22-085	Daucus carota	Other	Introduced	2023	iNat	ON	Achillea millefolium	3
	BOT-22-085	Daucus carota	Other	Introduced	2023	iNat	OTT	Daucus carota	0
	BOT-22-085	Daucus carota	Other	Introduced	2023	PN	NL	Daucus rouyi	1
	BOT-22-085	Daucus carota	Other	Introduced	2023	PN	CAN	Daucus carota	0
	BOT-22-086	Securigera varia	Other	Introduced	2022	iNat	ON	Securigera varia	0
	BOT-22-086	Securigera varia	Other	Introduced	2022	iNat	OTT	Securigera varia	0
	BOT-22-086	Securigera varia	Other	Introduced	2022	PN	NL	Securigera varia	0
	BOT-22-086	Securigera varia	Other	Introduced	2022	PN	CAN	Securigera varia	0
	BOT-22-086	Securigera varia	Other	Introduced	2023	iNat	NL	Securigera varia	0
	BOT-22-086	Securigera varia	Other	Introduced	2023	iNat	ON	Securigera varia	0
	BOT-22-086	Securigera varia	Other	Introduced	2023	iNat	OTT	Securigera varia	0
	BOT-22-086	Securigera varia	Other	Introduced	2023	PN	NL	Corollina varia	0
	BOT-22-086	Securigera varia	Other	Introduced	2023	PN	CAN	Corollina varia (Syn. Of S. varia)	0
	BOT-22-096	Erigeron canadensis	Asteraceae	Native	2022	iNat	ON	Solidago juncea	2
	BOT-22-096	Erigeron canadensis	Asteraceae	Native	2022	iNat	OTT	Erigeron canadensis	0
	BOT-22-096	Erigeron canadensis	Asteraceae	Native	2022	PN	NL	Lactuca biennis	2
	BOT-22-096	Erigeron canadensis	Asteraceae	Native	2022	PN	CAN	Lactuca biennis	2
	BOT-22-096	Erigeron canadensis	Asteraceae	Native	2023	iNat	NL	Erigeron canadensis	0
	BOT-22-096	Erigeron canadensis	Asteraceae	Native	2023	iNat	ON	Erigeron canadensis	0
	BOT-22-096	Erigeron canadensis	Asteraceae	Native	2023	iNat	OTT	Erigeron canadensis	0
	BOT-22-096	Erigeron canadensis	Asteraceae	Native	2023	PN	NL	Erigeron canadensis	0
	BOT-22-096	Erigeron canadensis	Asteraceae	Native	2023	PN	CAN	Erigeron canadensis	0
	BOT-22-097	Solidago altissima	Asteraceae	Native	2022	iNat	ON	Solidago juncea	1
	BOT-22-097	Solidago altissima	Asteraceae	Native	2022	iNat	OTT	Solidago canadensis	1
	BOT-22-097	Solidago altissima	Asteraceae	Native	2022	PN	NL	Solidago juncea	1
	BOT-22-097	Solidago altissima	Asteraceae	Native	2022	PN	CAN	Solidago juncea	1
	BOT-22-097	Solidago altissima	Asteraceae	Native	2023	iNat	NL	Solidago canadensis	1
	BOT-22-097	Solidago altissima	Asteraceae	Native	2023	iNat	ON	Solidago canadensis	1
	BOT-22-097	Solidago altissima	Asteraceae	Native	2023	iNat	OTT	Solidago canadensis	1
	BOT-22-097	Solidago altissima	Asteraceae	Native	2023	PN	NL	Solidago juncea	1
	BOT-22-097	Solidago altissima	Asteraceae	Native	2023	PN	CAN	Solidago juncea	1
	BOT-22-098	Sonchus asper	Asteraceae	Introduced	2022	iNat	ON	Launaea mucronata	2
	BOT-22-098	Sonchus asper	Asteraceae	Introduced	2022	iNat	OTT	Sonchus arvensis	1
	BOT-22-098	Sonchus asper	Asteraceae	Introduced	2022	PN	NL	Crepis tectorum	2
	BOT-22-098	Sonchus asper	Asteraceae	Introduced	2022	PN	CAN	Crepis tectorum	2
	BOT-22-098	Sonchus asper	Asteraceae	Introduced	2023	iNat	NL	Hieracium lachenalli	2
	BOT-22-098	Sonchus asper	Asteraceae	Introduced	2023	iNat	ON	Sonchus arvensis	1
	BOT-22-098	Sonchus asper	Asteraceae	Introduced	2023	iNat	OTT	Sonchus arvensis	1
	BOT-22-098	Sonchus asper	Asteraceae	Introduced	2023	PN	NL	Reichardia picroides	2
	BOT-22-098	Sonchus asper	Asteraceae	Introduced	2023	PN	CAN	Crepis tectorum	2
	BOT-22-099	Sonchus asper	Asteraceae	Introduced	2022	iNat	ON	Sonchus asper	0
	BOT-22-099	Sonchus asper	Asteraceae	Introduced	2022	iNat	OTT	Sonchus asper	0
	BOT-22-099	Sonchus asper	Asteraceae	Introduced	2022	PN	NL	Sonchus asper	0
	BOT-22-099	Sonchus asper	Asteraceae	Introduced	2022	PN	CAN	Sonchus asper	0
	BOT-22-099	Sonchus asper	Asteraceae	Introduced	2023	iNat	NL	Sonchus asper	0
	BOT-22-099	Sonchus asper	Asteraceae	Introduced	2023	iNat	ON	Sonchus asper	0
	BOT-22-099	Sonchus asper	Asteraceae	Introduced	2023	iNat	OTT	Sonchus oleraceus	1
	BOT-22-099	Sonchus asper	Asteraceae	Introduced	2023	PN	NL	Sonchus asper	0
	BOT-22-099	Sonchus asper	Asteraceae	Introduced	2023	PN	CAN	Sonchus asper	0
	BOT-22-100	Leucanthemum vulgare	Asteraceae	Introduced	2022	iNat	ON	Leucanthemum vulgare	0
	BOT-22-100	Leucanthemum vulgare	Asteraceae	Introduced	2022	iNat	OTT	Leucanthemum vulgare	0
	BOT-22-100	Leucanthemum vulgare	Asteraceae	Introduced	2022	PN	NL	Leucanthemum ircutianum	1
	BOT-22-100	Leucanthemum vulgare	Asteraceae	Introduced	2022	PN	CAN	Leucanthemum vulgare	0
	BOT-22-100	Leucanthemum vulgare	Asteraceae	Introduced	2023	iNat	NL	Leucanthemum vulgare	0
	BOT-22-100	Leucanthemum vulgare	Asteraceae	Introduced	2023	iNat	ON	Leucanthemum vulgare	0
	BOT-22-100	Leucanthemum vulgare	Asteraceae	Introduced	2023	iNat	OTT	Leucanthemum vulgare	0
	BOT-22-100	Leucanthemum vulgare	Asteraceae	Introduced	2023	PN	NL	Leucanthemum heterophyllum	1
	BOT-22-100	Leucanthemum vulgare	Asteraceae	Introduced	2023	PN	CAN	Leucanthemum vulgare	0
	BOT-22-101	Setaria pumila	Poaceae	Introduced	2022	iNat	ON	Setaria pumila	0
	BOT-22-101	Setaria pumila	Poaceae	Introduced	2022	iNat	OTT	Setaria pumila	0
	BOT-22-101	Setaria pumila	Poaceae	Introduced	2022	PN	NL	Setaria pumila	0
	BOT-22-101	Setaria pumila	Poaceae	Introduced	2022	PN	CAN	Setaria pumila	0
	BOT-22-101	Setaria pumila	Poaceae	Introduced	2023	iNat	NL	Setaria pumila	0
	BOT-22-101	Setaria pumila	Poaceae	Introduced	2023	iNat	ON	Setaria pumila	0
	BOT-22-101	Setaria pumila	Poaceae	Introduced	2023	iNat	OTT	Setaria pumila	0
	BOT-22-101	Setaria pumila	Poaceae	Introduced	2023	PN	NL	Setaria viridis	1
	BOT-22-101	Setaria pumila	Poaceae	Introduced	2023	PN	CAN	Setaria viridis	1
	BOT-22-102	Panicum capillare	Poaceae	Native	2022	iNat	ON	Panicum capillare	0
	BOT-22-102	Panicum capillare	Poaceae	Native	2022	iNat	OTT	Panicum capillare	0
	BOT-22-102	Panicum capillare	Poaceae	Native	2022	PN	NL	Panicum capillare	0
	BOT-22-102	Panicum capillare	Poaceae	Native	2022	PN	CAN	Panicum capillare	0
	BOT-22-102	Panicum capillare	Poaceae	Native	2023	iNat	NL	Panicum capillare	0
	BOT-22-102	Panicum capillare	Poaceae	Native	2023	iNat	ON	Panicum capillare	0
	BOT-22-102	Panicum capillare	Poaceae	Native	2023	iNat	OTT	Panicum capillare	0
	BOT-22-102	Panicum capillare	Poaceae	Native	2023	PN	NL	Panicum capillare	0
	BOT-22-102	Panicum capillare	Poaceae	Native	2023	PN	CAN	Panicum capillare	0
	BOT-22-103	Polygonum aviculare	Other	Native	2022	iNat	ON	Polygonum aviculare	0
	BOT-22-103	Polygonum aviculare	Other	Native	2022	iNat	OTT	Polygonum aviculare	0
	BOT-22-103	Polygonum aviculare	Other	Native	2022	PN	NL	Polygonum arenastrum	1
	BOT-22-103	Polygonum aviculare	Other	Native	2022	PN	CAN	Polygonum aviculare	0
	BOT-22-103	Polygonum aviculare	Other	Native	2023	iNat	NL	Polygonum arenastrum	1
	BOT-22-103	Polygonum aviculare	Other	Native	2023	iNat	ON	Polygonum arenastrum	1
	BOT-22-103	Polygonum aviculare	Other	Native	2023	iNat	OTT	Polygonum aviculare	0
	BOT-22-103	Polygonum aviculare	Other	Native	2023	PN	NL	Polygonum arenastrum	1
	BOT-22-103	Polygonum aviculare	Other	Native	2023	PN	CAN	Polygonum arenastrum	1
	BOT-22-104	Fallopia convolvulus	Other	Introduced	2022	iNat	ON	Fallopia convolvulus	0
	BOT-22-104	Fallopia convolvulus	Other	Introduced	2022	iNat	OTT	Fallopia convolvulus	0
	BOT-22-104	Fallopia convolvulus	Other	Introduced	2022	PN	NL	Fallopia convolvulus	0
	BOT-22-104	Fallopia convolvulus	Other	Introduced	2022	PN	CAN	Atriplex prostrata	3
	BOT-22-104	Fallopia convolvulus	Other	Introduced	2023	iNat	NL	Fallopia convolvulus	0
	BOT-22-104	Fallopia convolvulus	Other	Introduced	2023	iNat	ON	Fallopia convolvulus	0
	BOT-22-104	Fallopia convolvulus	Other	Introduced	2023	iNat	OTT	Fallopia convolvulus	0
	BOT-22-104	Fallopia convolvulus	Other	Introduced	2023	PN	NL	Fallopia convolvulus	0
	BOT-22-104	Fallopia convolvulus	Other	Introduced	2023	PN	CAN	Fallopia convolvulus	0
	BOT-22-105	Oenothera parviflora	Other	Native	2022	iNat	ON	Oenothera biennis	1
	BOT-22-105	Oenothera parviflora	Other	Native	2022	iNat	OTT	Oenothera biennis	1
	BOT-22-105	Oenothera parviflora	Other	Native	2022	PN	NL	Oenothera rhombipetala	1
	BOT-22-105	Oenothera parviflora	Other	Native	2022	PN	CAN	Oenothera villosa	1
	BOT-22-105	Oenothera parviflora	Other	Native	2023	iNat	NL	Oenothera parviflora	0
	BOT-22-105	Oenothera parviflora	Other	Native	2023	iNat	ON	Oenothera parviflora	0
	BOT-22-105	Oenothera parviflora	Other	Native	2023	iNat	OTT	Oenothera parviflora	0
	BOT-22-105	Oenothera parviflora	Other	Native	2023	PN	NL	Oenothera villosa	1
	BOT-22-105	Oenothera parviflora	Other	Native	2023	PN	CAN	Oenothera villosa	1
	BOT-22-106	Prunella vulgaris	Other	Native	2022	iNat	ON	Prunella vulgaris	0
	BOT-22-106	Prunella vulgaris	Other	Native	2022	iNat	OTT	Prunella vulgaris	0
	BOT-22-106	Prunella vulgaris	Other	Native	2022	PN	NL	Prunella vulgaris	0
	BOT-22-106	Prunella vulgaris	Other	Native	2022	PN	CAN	Prunella vulgaris	0
	BOT-22-106	Prunella vulgaris	Other	Native	2023	iNat	NL	Prunella vulgaris	0
	BOT-22-106	Prunella vulgaris	Other	Native	2023	iNat	ON	Prunella vulgaris	0
	BOT-22-106	Prunella vulgaris	Other	Native	2023	iNat	OTT	Prunella vulgaris	0
	BOT-22-106	Prunella vulgaris	Other	Native	2023	PN	NL	Prunella vulgaris	0
	BOT-22-106	Prunella vulgaris	Other	Native	2023	PN	CAN	Prunella vulgaris	0
	BOT-22-126	Phalaris arundinacea	Poaceae	Native	2022	iNat	ON	Phragmites australis	2
	BOT-22-126	Phalaris arundinacea	Poaceae	Native	2022	iNat	OTT	Phragmites australis	2
	BOT-22-126	Phalaris arundinacea	Poaceae	Native	2022	PN	NL	Panicum repens	2
	BOT-22-126	Phalaris arundinacea	Poaceae	Native	2022	PN	CAN	Sphenopholis obtusa	2
	BOT-22-126	Phalaris arundinacea	Poaceae	Native	2023	iNat	NL	Amphicarpum	3
	BOT-22-126	Phalaris arundinacea	Poaceae	Native	2023	iNat	ON	Phragmites australis	2
	BOT-22-126	Phalaris arundinacea	Poaceae	Native	2023	iNat	OTT	Phragmites australis	2
	BOT-22-126	Phalaris arundinacea	Poaceae	Native	2023	PN	NL	Calamagrostis stricta	2
	BOT-22-126	Phalaris arundinacea	Poaceae	Native	2023	PN	CAN	Calamagrostis stricta	2
	BOT-22-127	Bromus inermis	Poaceae	Introduced	2022	iNat	ON	Schoenoplectus subterminalis	3
	BOT-22-127	Bromus inermis	Poaceae	Introduced	2022	iNat	OTT	Schoenoplectus subterminalis	3
	BOT-22-127	Bromus inermis	Poaceae	Introduced	2022	PN	NL	Brachypodium phoenicoides	2
	BOT-22-127	Bromus inermis	Poaceae	Introduced	2022	PN	CAN	Phragmites australis	2
	BOT-22-127	Bromus inermis	Poaceae	Introduced	2023	iNat	NL	Juncus acuminatus	3
	BOT-22-127	Bromus inermis	Poaceae	Introduced	2023	iNat	ON	Juncus brevicaudatus	3
	BOT-22-127	Bromus inermis	Poaceae	Introduced	2023	iNat	OTT	Rosa blanda	3
	BOT-22-127	Bromus inermis	Poaceae	Introduced	2023	PN	NL	Lolium pratense	2
	BOT-22-127	Bromus inermis	Poaceae	Introduced	2023	PN	CAN	Lolium pratense	2
	BOT-22-128	Echinochloa crus-galli	Poaceae	Introduced	2022	iNat	ON	Echinochloa crus-galli	0
	BOT-22-128	Echinochloa crus-galli	Poaceae	Introduced	2022	iNat	OTT	Echinochloa crus-galli	0
	BOT-22-128	Echinochloa crus-galli	Poaceae	Introduced	2022	PN	NL	Echinochloa crus-galli	0
	BOT-22-128	Echinochloa crus-galli	Poaceae	Introduced	2022	PN	CAN	Echinochloa crus-galli	0
	BOT-22-128	Echinochloa crus-galli	Poaceae	Introduced	2023	iNat	NL	Echinochloa crus-galli	0
	BOT-22-128	Echinochloa crus-galli	Poaceae	Introduced	2023	iNat	ON	Echinochloa crus-galli	0
	BOT-22-128	Echinochloa crus-galli	Poaceae	Introduced	2023	iNat	OTT	Echinochloa crus-galli	0
	BOT-22-128	Echinochloa crus-galli	Poaceae	Introduced	2023	PN	NL	Echinochloa crus-galli	0
	BOT-22-128	Echinochloa crus-galli	Poaceae	Introduced	2023	PN	CAN	Echinochloa crus-galli	0
	BOT-22-129	Digitaria sanguinalis	Poaceae	Introduced	2022	iNat	ON	Digitaria ischaemum	1
	BOT-22-129	Digitaria sanguinalis	Poaceae	Introduced	2022	iNat	OTT	Digitaria ischaemum	1
	BOT-22-129	Digitaria sanguinalis	Poaceae	Introduced	2022	PN	NL	Digitaria sanguinalis	0
	BOT-22-129	Digitaria sanguinalis	Poaceae	Introduced	2022	PN	CAN	Digitaria sanguinalis	0
	BOT-22-129	Digitaria sanguinalis	Poaceae	Introduced	2023	iNat	NL	Digitaria ischaemum	1
	BOT-22-129	Digitaria sanguinalis	Poaceae	Introduced	2023	iNat	ON	Digitaria ischaemum	1
	BOT-22-129	Digitaria sanguinalis	Poaceae	Introduced	2023	iNat	OTT	Digitaria ischaemum	1
	BOT-22-129	Digitaria sanguinalis	Poaceae	Introduced	2023	PN	NL	Digitaria sanguinalis	0
	BOT-22-129	Digitaria sanguinalis	Poaceae	Introduced	2023	PN	CAN	Digitaria sanguinalis	0
	BOT-22-130	Echinochloa muricata	Poaceae	Native	2022	iNat	ON	Echinochloa crus-galli	1
	BOT-22-130	Echinochloa muricata	Poaceae	Native	2022	iNat	OTT	Echinochloa crus-galli	1
	BOT-22-130	Echinochloa muricata	Poaceae	Native	2022	PN	NL	Echinochloa muricata	0
	BOT-22-130	Echinochloa muricata	Poaceae	Native	2022	PN	CAN	Beckmannia syzigachne	2
	BOT-22-130	Echinochloa muricata	Poaceae	Native	2023	iNat	NL	Echinochloa muricata	0
	BOT-22-130	Echinochloa muricata	Poaceae	Native	2023	iNat	ON	Echinochloa muricata	0
	BOT-22-130	Echinochloa muricata	Poaceae	Native	2023	iNat	OTT	Echinochloa crus-galli	1
	BOT-22-130	Echinochloa muricata	Poaceae	Native	2023	PN	NL	Echinochloa muricata	0
	BOT-22-130	Echinochloa muricata	Poaceae	Native	2023	PN	CAN	Echinochloa muricata	0
	BOT-22-131	Berteroa incana	Other	Introduced	2022	iNat	ON	Berteroa incana	0
	BOT-22-131	Berteroa incana	Other	Introduced	2022	iNat	OTT	Berteroa incana	0
	BOT-22-131	Berteroa incana	Other	Introduced	2022	PN	NL	Berteroa mutabilis	1
	BOT-22-131	Berteroa incana	Other	Introduced	2022	PN	CAN	Berteroa incana	0
	BOT-22-131	Berteroa incana	Other	Introduced	2023	iNat	NL	Berteroa incana	0
	BOT-22-131	Berteroa incana	Other	Introduced	2023	iNat	ON	Draba arabisans	2
	BOT-22-131	Berteroa incana	Other	Introduced	2023	iNat	OTT	Berteroa incana	0
	BOT-22-131	Berteroa incana	Other	Introduced	2023	PN	NL	Berteroa incana	0
	BOT-22-131	Berteroa incana	Other	Introduced	2023	PN	CAN	Berteroa incana	0
	BOT-22-132	Echium vulgare	Other	Introduced	2022	iNat	ON	Echium vulgare	0
	BOT-22-132	Echium vulgare	Other	Introduced	2022	iNat	OTT	Echium vulgare	0
	BOT-22-132	Echium vulgare	Other	Introduced	2022	PN	NL	Echium vulgare	0
	BOT-22-132	Echium vulgare	Other	Introduced	2022	PN	CAN	Echium vulgare	0
	BOT-22-132	Echium vulgare	Other	Introduced	2023	iNat	NL	Echium vulgare	0
	BOT-22-132	Echium vulgare	Other	Introduced	2023	iNat	ON	Echium vulgare	0
	BOT-22-132	Echium vulgare	Other	Introduced	2023	iNat	OTT	Echium vulgare	0
	BOT-22-132	Echium vulgare	Other	Introduced	2023	PN	NL	Echium vulgare	0
	BOT-22-132	Echium vulgare	Other	Introduced	2023	PN	CAN	Echium vulgare	0
	BOT-22-133	Atriplex patula	Other	Introduced	2022	iNat	ON	Lechea intermedia	3
	BOT-22-133	Atriplex patula	Other	Introduced	2022	iNat	OTT	Lechea intermedia	3
	BOT-22-133	Atriplex patula	Other	Introduced	2022	PN	NL	Atriplex patula	0
	BOT-22-133	Atriplex patula	Other	Introduced	2022	PN	CAN	Atriplex patula	0
	BOT-22-133	Atriplex patula	Other	Introduced	2023	iNat	NL	Atriplex patula	0
	BOT-22-133	Atriplex patula	Other	Introduced	2023	iNat	ON	Chenopodium berlandieri	2
	BOT-22-133	Atriplex patula	Other	Introduced	2023	iNat	OTT	Atriplex patula	0
	BOT-22-133	Atriplex patula	Other	Introduced	2023	PN	NL	Atriplex littoralis	1
	BOT-22-133	Atriplex patula	Other	Introduced	2023	PN	CAN	Atriplex littoralis	1
	BOT-22-134	Melilotus albus	Other	Introduced	2022	iNat	ON	Melilotus albus	0
	BOT-22-134	Melilotus albus	Other	Introduced	2022	iNat	OTT	Melilotus albus	0
	BOT-22-134	Melilotus albus	Other	Introduced	2022	PN	NL	Melilotus albus	0
	BOT-22-134	Melilotus albus	Other	Introduced	2022	PN	CAN	Melilotus altissimus	1
	BOT-22-134	Melilotus albus	Other	Introduced	2023	iNat	NL	Melilotus albus	0
	BOT-22-134	Melilotus albus	Other	Introduced	2023	iNat	ON	Melilotus albus	0
	BOT-22-134	Melilotus albus	Other	Introduced	2023	iNat	OTT	Melilotus albus	0
	BOT-22-134	Melilotus albus	Other	Introduced	2023	PN	NL	Melilotus albus	0
	BOT-22-134	Melilotus albus	Other	Introduced	2023	PN	CAN	Melilotus albus	0
	BOT-22-135	Achillea millefolium	Asteraceae	Introduced	2022	iNat	ON	Achillea millefolium	0
	BOT-22-135	Achillea millefolium	Asteraceae	Introduced	2022	iNat	OTT	Achillea millefolium	0
	BOT-22-135	Achillea millefolium	Asteraceae	Introduced	2022	PN	NL	Achillea setacea	1
	BOT-22-135	Achillea millefolium	Asteraceae	Introduced	2022	PN	CAN	Descurainia sophia	2
	BOT-22-135	Achillea millefolium	Asteraceae	Introduced	2023	iNat	NL	Achillea millefolium	0
	BOT-22-135	Achillea millefolium	Asteraceae	Introduced	2023	iNat	ON	Achillea millefolium	0
	BOT-22-135	Achillea millefolium	Asteraceae	Introduced	2023	iNat	OTT	Achillea millefolium	0
	BOT-22-135	Achillea millefolium	Asteraceae	Introduced	2023	PN	NL	Achillea setacea	1
	BOT-22-135	Achillea millefolium	Asteraceae	Introduced	2023	PN	CAN	Achillea alpina	1
	BOT-22-136	Euthamia graminifolia	Asteraceae	Native	2022	iNat	ON	Euthamia graminifolia	0
	BOT-22-136	Euthamia graminifolia	Asteraceae	Native	2022	iNat	OTT	Euthamia graminifolia	0
	BOT-22-136	Euthamia graminifolia	Asteraceae	Native	2022	PN	NL	Euthamia graminifolia	0
	BOT-22-136	Euthamia graminifolia	Asteraceae	Native	2022	PN	CAN	Euthamia graminifolia	0
	BOT-22-136	Euthamia graminifolia	Asteraceae	Native	2023	iNat	NL	Euthamia gymnospermoides	1
	BOT-22-136	Euthamia graminifolia	Asteraceae	Native	2023	iNat	ON	Euthamia graminifolia	0
	BOT-22-136	Euthamia graminifolia	Asteraceae	Native	2023	iNat	OTT	Euthamia graminifolia	0
	BOT-22-136	Euthamia graminifolia	Asteraceae	Native	2023	PN	NL	Euthamia graminifolia	0
	BOT-22-136	Euthamia graminifolia	Asteraceae	Native	2023	PN	CAN	Euthamia graminifolia	0
	BOT-22-137	Erigeron strigosus	Asteraceae	Native	2022	iNat	ON	Erigeron strigosus	0
	BOT-22-137	Erigeron strigosus	Asteraceae	Native	2022	iNat	OTT	Erigeron strigosus	0
	BOT-22-137	Erigeron strigosus	Asteraceae	Native	2022	PN	NL	Erigeron strigosus	0
	BOT-22-137	Erigeron strigosus	Asteraceae	Native	2022	PN	CAN	Erigeron strigosus	0
	BOT-22-137	Erigeron strigosus	Asteraceae	Native	2023	iNat	NL	Erigeron strigosus	0
	BOT-22-137	Erigeron strigosus	Asteraceae	Native	2023	iNat	ON	Erigeron strigosus	0
	BOT-22-137	Erigeron strigosus	Asteraceae	Native	2023	iNat	OTT	Erigeron strigosus	0
	BOT-22-137	Erigeron strigosus	Asteraceae	Native	2023	PN	NL	Erigeron strigosus	0
	BOT-22-137	Erigeron strigosus	Asteraceae	Native	2023	PN	CAN	Erigeron strigosus	0
	BOT-22-138	Rudbeckia hirta	Asteraceae	Native	2022	iNat	ON	Rudbeckia triloba	1
	BOT-22-138	Rudbeckia hirta	Asteraceae	Native	2022	iNat	OTT	Rudbeckia hirta	0
	BOT-22-138	Rudbeckia hirta	Asteraceae	Native	2022	PN	NL	Rudbeckia hirta	0
	BOT-22-138	Rudbeckia hirta	Asteraceae	Native	2022	PN	CAN	Rudbeckia hirta	0
	BOT-22-138	Rudbeckia hirta	Asteraceae	Native	2023	iNat	NL	Rudbeckia hirta	0
	BOT-22-138	Rudbeckia hirta	Asteraceae	Native	2023	iNat	ON	Rudbeckia hirta	0
	BOT-22-138	Rudbeckia hirta	Asteraceae	Native	2023	iNat	OTT	Rudbeckia hirta	0
	BOT-22-138	Rudbeckia hirta	Asteraceae	Native	2023	PN	NL	Rudbeckia hirta	0
	BOT-22-138	Rudbeckia hirta	Asteraceae	Native	2023	PN	CAN	Rudbeckia hirta	0
	BOT-22-139	Symphyotrichum ciliolatum	Asteraceae	Native	2022	iNat	ON	Eurybia macrophylla	2
	BOT-22-139	Symphyotrichum ciliolatum	Asteraceae	Native	2022	iNat	OTT	Symphyotrichum ciliolatum	0
	BOT-22-139	Symphyotrichum ciliolatum	Asteraceae	Native	2022	PN	NL	Symphyotrichum oolentangiense	1
	BOT-22-139	Symphyotrichum ciliolatum	Asteraceae	Native	2022	PN	CAN	Symphyotrichum oolentangiense	1
	BOT-22-139	Symphyotrichum ciliolatum	Asteraceae	Native	2023	iNat	NL	Symphyotrichum ciliolatum	0
	BOT-22-139	Symphyotrichum ciliolatum	Asteraceae	Native	2023	iNat	ON	Symphiotrichum ciliolatum	0
	BOT-22-139	Symphyotrichum ciliolatum	Asteraceae	Native	2023	iNat	OTT	Symphiotrichum ciliolatum	0
	BOT-22-139	Symphyotrichum ciliolatum	Asteraceae	Native	2023	PN	NL	Symphiotrichum laeve	1
	BOT-22-139	Symphyotrichum ciliolatum	Asteraceae	Native	2023	PN	CAN	Symphiotrichum laeve	1
	BOT-22-140	Cichorium intybus	Asteraceae	Introduced	2022	iNat	ON	Cichorium intybus	0
	BOT-22-140	Cichorium intybus	Asteraceae	Introduced	2022	iNat	OTT	Cichorium intybus	0
	BOT-22-140	Cichorium intybus	Asteraceae	Introduced	2022	PN	NL	Cichorium endivia	1
	BOT-22-140	Cichorium intybus	Asteraceae	Introduced	2022	PN	CAN	Cichorium intybus	0
	BOT-22-140	Cichorium intybus	Asteraceae	Introduced	2023	iNat	NL	Cichorium intybus	0
	BOT-22-140	Cichorium intybus	Asteraceae	Introduced	2023	iNat	ON	Cichorium intybus	0
	BOT-22-140	Cichorium intybus	Asteraceae	Introduced	2023	iNat	OTT	Cichorium intybus	0
	BOT-22-140	Cichorium intybus	Asteraceae	Introduced	2023	PN	NL	Cichorium endivia	1
	BOT-22-140	Cichorium intybus	Asteraceae	Introduced	2023	PN	CAN	Cichorium intybus	0
	BOT-22-141	Eutrochium maculatum	Asteraceae	Native	2022	iNat	ON	Eutrochium maculatum	0
	BOT-22-141	Eutrochium maculatum	Asteraceae	Native	2022	iNat	OTT	Eutrochium maculatum	0
	BOT-22-141	Eutrochium maculatum	Asteraceae	Native	2022	PN	NL	Eutrochium maculatum	0
	BOT-22-141	Eutrochium maculatum	Asteraceae	Native	2022	PN	CAN	Eutrochium maculatum	0
	BOT-22-141	Eutrochium maculatum	Asteraceae	Native	2023	iNat	NL	Eutrochium maculatum	0
	BOT-22-141	Eutrochium maculatum	Asteraceae	Native	2023	iNat	ON	Eutrochium maculatum	0
	BOT-22-141	Eutrochium maculatum	Asteraceae	Native	2023	iNat	OTT	Eutrochium maculatum	0
	BOT-22-141	Eutrochium maculatum	Asteraceae	Native	2023	PN	NL	Eutrochium maculatum	0
	BOT-22-141	Eutrochium maculatum	Asteraceae	Native	2023	PN	CAN	Eutrochium maculatum	0
	BOT-22-142	Doellingeria umbellata	Asteraceae	Native	2022	iNat	ON	Solidago ptarmicoides	2
	BOT-22-142	Doellingeria umbellata	Asteraceae	Native	2022	iNat	OTT	Solidago canadensis	2
	BOT-22-142	Doellingeria umbellata	Asteraceae	Native	2022	PN	NL	Doellingeria umbellata	0
	BOT-22-142	Doellingeria umbellata	Asteraceae	Native	2022	PN	CAN	Doellingeria umbellata	0
	BOT-22-142	Doellingeria umbellata	Asteraceae	Native	2023	iNat	NL	Solidago gigantea	2
	BOT-22-142	Doellingeria umbellata	Asteraceae	Native	2023	iNat	ON	Doellingeria umbellata	0
	BOT-22-142	Doellingeria umbellata	Asteraceae	Native	2023	iNat	OTT	Doellingeria umbellata	0
	BOT-22-142	Doellingeria umbellata	Asteraceae	Native	2023	PN	NL	Doellingeria umbellata	0
	BOT-22-142	Doellingeria umbellata	Asteraceae	Native	2023	PN	CAN	Doellingeria umbellata	0
	BOT-22-143	Symphyotrichum novae-angliae	Asteraceae	Native	2022	iNat	ON	Symphyotrichum novae-angliae	0
	BOT-22-143	Symphyotrichum novae-angliae	Asteraceae	Native	2022	iNat	OTT	Symphyotrichum novae-angliae	0
	BOT-22-143	Symphyotrichum novae-angliae	Asteraceae	Native	2022	PN	NL	Symphyotrichum novae-angliae	0
	BOT-22-143	Symphyotrichum novae-angliae	Asteraceae	Native	2022	PN	CAN	Symphyotrichum novae-angliae	0
	BOT-22-143	Symphyotrichum novae-angliae	Asteraceae	Native	2023	iNat	NL	Symphiotrichum novae-angliae	0
	BOT-22-143	Symphyotrichum novae-angliae	Asteraceae	Native	2023	iNat	ON	Canadanthus modestus	2
	BOT-22-143	Symphyotrichum novae-angliae	Asteraceae	Native	2023	iNat	OTT	Symphiotrichum novae-angliae	0
	BOT-22-143	Symphyotrichum novae-angliae	Asteraceae	Native	2023	PN	NL	Symphiotrichum novae-angliae	0
	BOT-22-143	Symphyotrichum novae-angliae	Asteraceae	Native	2023	PN	CAN	Symphiotrichum novae-angliae	0
	BOT-22-149	Apocynum androsaemifolium	Other	Native	2022	iNat	ON	Apocynum cannabinum	1
	BOT-22-149	Apocynum androsaemifolium	Other	Native	2022	iNat	OTT	Apocynum androsaemifolium	0
	BOT-22-149	Apocynum androsaemifolium	Other	Native	2022	PN	NL	Apocynum androsaemifolium	0
	BOT-22-149	Apocynum androsaemifolium	Other	Native	2022	PN	CAN	Apocynum androsaemifolium	0
	BOT-22-149	Apocynum androsaemifolium	Other	Native	2023	iNat	NL	Lythrum salicaria	3
	BOT-22-149	Apocynum androsaemifolium	Other	Native	2023	iNat	ON	Lythrum salicaria	3
	BOT-22-149	Apocynum androsaemifolium	Other	Native	2023	iNat	OTT	Lythrum salicaria	3
	BOT-22-149	Apocynum androsaemifolium	Other	Native	2023	PN	NL	Apocynum androsaemifolium	0
	BOT-22-149	Apocynum androsaemifolium	Other	Native	2023	PN	CAN	Apocynum androsaemifolium	0
	BOT-22-150	Tanacetum vulgare	Asteraceae	Introduced	2022	iNat	ON	Tanacetum bipinnatum	1
	BOT-22-150	Tanacetum vulgare	Asteraceae	Introduced	2022	iNat	OTT	Tanacetum vulgare	0
	BOT-22-150	Tanacetum vulgare	Asteraceae	Introduced	2022	PN	NL	Tanacetum vulgare	0
	BOT-22-150	Tanacetum vulgare	Asteraceae	Introduced	2022	PN	CAN	Tanacetum vulgare	0
	BOT-22-150	Tanacetum vulgare	Asteraceae	Introduced	2023	iNat	NL	Tanacetum vulgare	0
	BOT-22-150	Tanacetum vulgare	Asteraceae	Introduced	2023	iNat	ON	Tanacetum vulgare	0
	BOT-22-150	Tanacetum vulgare	Asteraceae	Introduced	2023	iNat	OTT	Tanacetum vulgare	0
	BOT-22-150	Tanacetum vulgare	Asteraceae	Introduced	2023	PN	NL	Tanacetum vulgare	0
	BOT-22-150	Tanacetum vulgare	Asteraceae	Introduced	2023	PN	CAN	Tanacetum vulgare	0
	BOT-22-151	Senecio vulgaris	Asteraceae	Introduced	2022	iNat	ON	Senecio vulgaris	0
	BOT-22-151	Senecio vulgaris	Asteraceae	Introduced	2022	iNat	OTT	Senecio vulgaris	0
	BOT-22-151	Senecio vulgaris	Asteraceae	Introduced	2022	PN	NL	Senecio vulgaris	0
	BOT-22-151	Senecio vulgaris	Asteraceae	Introduced	2022	PN	CAN	Senecio vulgaris	0
	BOT-22-151	Senecio vulgaris	Asteraceae	Introduced	2023	iNat	NL	Senecio vulgaris	0
	BOT-22-151	Senecio vulgaris	Asteraceae	Introduced	2023	iNat	ON	Senecio vulgaris	0
	BOT-22-151	Senecio vulgaris	Asteraceae	Introduced	2023	iNat	OTT	Senecio vulgaris	0
	BOT-22-151	Senecio vulgaris	Asteraceae	Introduced	2023	PN	NL	Senecio sylvaticus	1
	BOT-22-151	Senecio vulgaris	Asteraceae	Introduced	2023	PN	CAN	Senecio sylvaticus	1
	BOT-22-152	Erucastrum gallicum	Other	Introduced	2022	iNat	ON	Erucastrum gallicum	0
	BOT-22-152	Erucastrum gallicum	Other	Introduced	2022	iNat	OTT	Erucastrum gallicum	0
	BOT-22-152	Erucastrum gallicum	Other	Introduced	2022	PN	NL	Erucastrum gallicum	0
	BOT-22-152	Erucastrum gallicum	Other	Introduced	2022	PN	CAN	Erucastrum gallicum	0
	BOT-22-152	Erucastrum gallicum	Other	Introduced	2023	iNat	NL	Erucastrum gallicum	0
	BOT-22-152	Erucastrum gallicum	Other	Introduced	2023	iNat	ON	Erucastrum gallicum	0
	BOT-22-152	Erucastrum gallicum	Other	Introduced	2023	iNat	OTT	Erucastrum gallicum	0
	BOT-22-152	Erucastrum gallicum	Other	Introduced	2023	PN	NL	Erucastrum gallicum	0
	BOT-22-152	Erucastrum gallicum	Other	Introduced	2023	PN	CAN	Erucastrum gallicum	0
	BOT-22-153	Lythrum salicaria	Other	Introduced	2022	iNat	ON	Lythrum salicaria	0
	BOT-22-153	Lythrum salicaria	Other	Introduced	2022	iNat	OTT	Lythrum salicaria	0
	BOT-22-153	Lythrum salicaria	Other	Introduced	2022	PN	NL	Lythrum virgatum	1
	BOT-22-153	Lythrum salicaria	Other	Introduced	2022	PN	CAN	Lythrum salicaria	0
	BOT-22-153	Lythrum salicaria	Other	Introduced	2023	iNat	NL	Lythrum salicaria	0
	BOT-22-153	Lythrum salicaria	Other	Introduced	2023	iNat	ON	Lythrum salicaria	0
	BOT-22-153	Lythrum salicaria	Other	Introduced	2023	iNat	OTT	Lythrum salicaria	0
	BOT-22-153	Lythrum salicaria	Other	Introduced	2023	PN	NL	Lythrum virgatum	1
	BOT-22-153	Lythrum salicaria	Other	Introduced	2023	PN	CAN	Lythrum salicaria	0
	BOT-22-154	Phragmites australis	Poaceae	Native	2022	iNat	ON	Phragmites australis	0
	BOT-22-154	Phragmites australis	Poaceae	Native	2022	iNat	OTT	Phragmites australis	0
	BOT-22-154	Phragmites australis	Poaceae	Native	2022	PN	NL	Phragmites australis	0
	BOT-22-154	Phragmites australis	Poaceae	Native	2022	PN	CAN	Phragmites australis	0
	BOT-22-154	Phragmites australis	Poaceae	Native	2023	iNat	NL	Phragmites australis	0
	BOT-22-154	Phragmites australis	Poaceae	Native	2023	iNat	ON	Phragmites australis	0
	BOT-22-154	Phragmites australis	Poaceae	Native	2023	iNat	OTT	Phragmites australis	0
	BOT-22-154	Phragmites australis	Poaceae	Native	2023	PN	NL	Phragmites australis	0
	BOT-22-154	Phragmites australis	Poaceae	Native	2023	PN	CAN	Phragmites australis	0
	BOT-22-155	Echinocystis lobata	Other	Native	2022	iNat	ON	Echinocystis lobata	0
	BOT-22-155	Echinocystis lobata	Other	Native	2022	iNat	OTT	Echinocystis lobata	0
	BOT-22-155	Echinocystis lobata	Other	Native	2022	PN	NL	Echinocystis lobata	0
	BOT-22-155	Echinocystis lobata	Other	Native	2022	PN	CAN	Echinocystis lobata	0
	BOT-22-155	Echinocystis lobata	Other	Native	2023	iNat	NL	Echinocystis lobata	0
	BOT-22-155	Echinocystis lobata	Other	Native	2023	iNat	ON	Echinocystis lobata	0
	BOT-22-155	Echinocystis lobata	Other	Native	2023	iNat	OTT	Echinocystis lobata	0
	BOT-22-155	Echinocystis lobata	Other	Native	2023	PN	NL	Echinocystis lobata	0
	BOT-22-155	Echinocystis lobata	Other	Native	2023	PN	CAN	Echinocystis lobata	0
	BOT-22-156	Lolium perenne	Poaceae	Introduced	2022	iNat	ON	Leptochloa dubium	2
	BOT-22-156	Lolium perenne	Poaceae	Introduced	2022	iNat	OTT	Lolium perenne	0
	BOT-22-156	Lolium perenne	Poaceae	Introduced	2022	PN	NL	Lolium rigidum	1
	BOT-22-156	Lolium perenne	Poaceae	Introduced	2022	PN	CAN	Lolium rigidum	1
	BOT-22-156	Lolium perenne	Poaceae	Introduced	2023	iNat	NL	Lolium perenne	0
	BOT-22-156	Lolium perenne	Poaceae	Introduced	2023	iNat	ON	Lolium perenne	0
	BOT-22-156	Lolium perenne	Poaceae	Introduced	2023	iNat	OTT	Lolium perenne	0
	BOT-22-156	Lolium perenne	Poaceae	Introduced	2023	PN	NL	Lolium rigidum	0
	BOT-22-156	Lolium perenne	Poaceae	Introduced	2023	PN	CAN	Lolium perenne	0
	BOT-22-157	Amaranthus retroflexus	Other	Introduced	2022	iNat	ON	Amaranthus hybridus	1
	BOT-22-157	Amaranthus retroflexus	Other	Introduced	2022	iNat	OTT	Amaranthus retroflexus	0
	BOT-22-157	Amaranthus retroflexus	Other	Introduced	2022	PN	NL	Amaranthus palmeri	1
	BOT-22-157	Amaranthus retroflexus	Other	Introduced	2022	PN	CAN	Amaranthus palmeri	1
	BOT-22-157	Amaranthus retroflexus	Other	Introduced	2023	iNat	NL	Amaranthus powellii	1
	BOT-22-157	Amaranthus retroflexus	Other	Introduced	2023	iNat	ON	Amaranthus powellii	1
	BOT-22-157	Amaranthus retroflexus	Other	Introduced	2023	iNat	OTT	Amaranthus retroflexus	0
	BOT-22-157	Amaranthus retroflexus	Other	Introduced	2023	PN	NL	Amaranthus powellii	1
	BOT-22-157	Amaranthus retroflexus	Other	Introduced	2023	PN	CAN	Amaranthus powellii	1
	BOT-22-158	Solanum dulcamara	Other	Introduced	2022	iNat	ON	Solanum dulcamara	0
	BOT-22-158	Solanum dulcamara	Other	Introduced	2022	iNat	OTT	Solanum dulcamara	0
	BOT-22-158	Solanum dulcamara	Other	Introduced	2022	PN	NL	Solanum dulcamara	0
	BOT-22-158	Solanum dulcamara	Other	Introduced	2022	PN	CAN	Solanum dulcamara	0
	BOT-22-158	Solanum dulcamara	Other	Introduced	2023	iNat	NL	Solanum dulcamara	0
	BOT-22-158	Solanum dulcamara	Other	Introduced	2023	iNat	ON	Solanum dulcamara	0
	BOT-22-158	Solanum dulcamara	Other	Introduced	2023	iNat	OTT	Solanum dulcamara	0
	BOT-22-158	Solanum dulcamara	Other	Introduced	2023	PN	NL	Solanum dulcamara	0
	BOT-22-158	Solanum dulcamara	Other	Introduced	2023	PN	CAN	Solanum dulcamara	0
	BOT-22-159	Rumex crispus	Other	Introduced	2022	iNat	ON	Rumex triangulivalvis	1
	BOT-22-159	Rumex crispus	Other	Introduced	2022	iNat	OTT	Rumex crispus	0
	BOT-22-159	Rumex crispus	Other	Introduced	2022	PN	NL	Rumex altissimus	1
	BOT-22-159	Rumex crispus	Other	Introduced	2022	PN	CAN	Rumex altissimus	1
	BOT-22-159	Rumex crispus	Other	Introduced	2023	iNat	NL	Rumex crispus	0
	BOT-22-159	Rumex crispus	Other	Introduced	2023	iNat	ON	Rumex crispus	0
	BOT-22-159	Rumex crispus	Other	Introduced	2023	iNat	OTT	Rumex crispus	0
	BOT-22-159	Rumex crispus	Other	Introduced	2023	PN	NL	Rumex longifolius	1
	BOT-22-159	Rumex crispus	Other	Introduced	2023	PN	CAN	Rumex longifolius	1
	BOT-22-160	Miscanthus sacchariflorus	Poaceae	Introduced	2022	iNat	ON	Imperata cylindrica	2
	BOT-22-160	Miscanthus sacchariflorus	Poaceae	Introduced	2022	iNat	OTT	Miscanthus sacchariflorus	0
	BOT-22-160	Miscanthus sacchariflorus	Poaceae	Introduced	2022	PN	NL	Saccharum spontaneum	2
	BOT-22-160	Miscanthus sacchariflorus	Poaceae	Introduced	2022	PN	CAN	Saccharum spontaneum	2
	BOT-22-160	Miscanthus sacchariflorus	Poaceae	Introduced	2023	iNat	NL	Miscanthus sacchariflorus	0
	BOT-22-160	Miscanthus sacchariflorus	Poaceae	Introduced	2023	iNat	ON	Calamagrostis canadensis	2
	BOT-22-160	Miscanthus sacchariflorus	Poaceae	Introduced	2023	iNat	OTT	Miscanthus sacchariflorus	0
	BOT-22-160	Miscanthus sacchariflorus	Poaceae	Introduced	2023	PN	NL	Saccharum spontaneum	2
	BOT-22-160	Miscanthus sacchariflorus	Poaceae	Introduced	2023	PN	CAN	Echinochloa muricata	2
	BOT-22-161	Solidago hispida	Asteraceae	Native	2022	iNat	ON	Solidago rugosa	1
	BOT-22-161	Solidago hispida	Asteraceae	Native	2022	iNat	OTT	Solidago hispida	0
	BOT-22-161	Solidago hispida	Asteraceae	Native	2022	PN	NL	Solidago rugosa	1
	BOT-22-161	Solidago hispida	Asteraceae	Native	2022	PN	CAN	Solidago rugosa	1
	BOT-22-161	Solidago hispida	Asteraceae	Native	2023	iNat	NL	Solidago hispida	0
	BOT-22-161	Solidago hispida	Asteraceae	Native	2023	iNat	ON	Solidago hispida	0
	BOT-22-161	Solidago hispida	Asteraceae	Native	2023	iNat	OTT	Solidago hispida	0
	BOT-22-161	Solidago hispida	Asteraceae	Native	2023	PN	NL	Solidago hispida	0
	BOT-22-161	Solidago hispida	Asteraceae	Native	2023	PN	CAN	Solidago hispida	0
	BOT-22-162	Chelone glabra	Other	Native	2022	iNat	ON	Chelone glabra	0
	BOT-22-162	Chelone glabra	Other	Native	2022	iNat	OTT	Chelone glabra	0
	BOT-22-162	Chelone glabra	Other	Native	2022	PN	NL	Chelone glabra	0
	BOT-22-162	Chelone glabra	Other	Native	2022	PN	CAN	Chelone glabra	0
	BOT-22-162	Chelone glabra	Other	Native	2023	iNat	NL	Chelone glabra	0
	BOT-22-162	Chelone glabra	Other	Native	2023	iNat	ON	Chelone glabra	0
	BOT-22-162	Chelone glabra	Other	Native	2023	iNat	OTT	Chelone glabra	0
	BOT-22-162	Chelone glabra	Other	Native	2023	PN	NL	Chelone glabra	0
	BOT-22-162	Chelone glabra	Other	Native	2023	PN	CAN	Chelone glabra	0
	BOT-22-163	Origanum vulgare	Other	Introduced	2022	iNat	ON	Origanum vulgare	0
	BOT-22-163	Origanum vulgare	Other	Introduced	2022	iNat	OTT	Origanum vulgare	0
	BOT-22-163	Origanum vulgare	Other	Introduced	2022	PN	NL	Origanum vulgare	0
	BOT-22-163	Origanum vulgare	Other	Introduced	2022	PN	CAN	Origanum vulgare	0
	BOT-22-163	Origanum vulgare	Other	Introduced	2023	iNat	NL	Origanum vulgare	0
	BOT-22-163	Origanum vulgare	Other	Introduced	2023	iNat	ON	Origanum vulgare	0
	BOT-22-163	Origanum vulgare	Other	Introduced	2023	iNat	OTT	Origanum vulgare	0
	BOT-22-163	Origanum vulgare	Other	Introduced	2023	PN	NL	Origanum vulgare	0
	BOT-22-163	Origanum vulgare	Other	Introduced	2023	PN	CAN	Origanum vulgare	0
	BOT-22-164	Phleum pratense	Poaceae	Introduced	2022	iNat	ON	Phleum pratense	0
	BOT-22-164	Phleum pratense	Poaceae	Introduced	2022	iNat	OTT	Phleum pratense	0
	BOT-22-164	Phleum pratense	Poaceae	Introduced	2022	PN	NL	Phleum pratense	0
	BOT-22-164	Phleum pratense	Poaceae	Introduced	2022	PN	CAN	Phleum pratense	0
	BOT-22-164	Phleum pratense	Poaceae	Introduced	2023	iNat	NL	Setaria sphacelata	2
	BOT-22-164	Phleum pratense	Poaceae	Introduced	2023	iNat	ON	Phleum pratense	0
	BOT-22-164	Phleum pratense	Poaceae	Introduced	2023	iNat	OTT	Phleum pratense	0
	BOT-22-164	Phleum pratense	Poaceae	Introduced	2023	PN	NL	Phleum phleoides	1
	BOT-22-164	Phleum pratense	Poaceae	Introduced	2023	PN	CAN	Phleum pratense	0
	BOT-22-165	Pilosella aurantiaca	Asteraceae	Introduced	2022	iNat	ON	Pilosella aurantiaca	0
	BOT-22-165	Pilosella aurantiaca	Asteraceae	Introduced	2022	iNat	OTT	Pilosella aurantiaca	0
	BOT-22-165	Pilosella aurantiaca	Asteraceae	Introduced	2022	PN	NL	Pilosella aurantiaca	0
	BOT-22-165	Pilosella aurantiaca	Asteraceae	Introduced	2022	PN	CAN	Pilosella aurantiaca	0
	BOT-22-165	Pilosella aurantiaca	Asteraceae	Introduced	2023	iNat	NL	Pilosella aurantiaca	0
	BOT-22-165	Pilosella aurantiaca	Asteraceae	Introduced	2023	iNat	ON	Pilosella aurantiaca	0
	BOT-22-165	Pilosella aurantiaca	Asteraceae	Introduced	2023	iNat	OTT	Pilosella aurantiaca	0
	BOT-22-165	Pilosella aurantiaca	Asteraceae	Introduced	2023	PN	NL	Pilosella aurantiaca	0
	BOT-22-165	Pilosella aurantiaca	Asteraceae	Introduced	2023	PN	CAN	Pilosella aurantiaca	0
	BOT-22-166	Gentiana andrewsii	Other	Native	2022	iNat	ON	Gentiana andrewsii	0
	BOT-22-166	Gentiana andrewsii	Other	Native	2022	iNat	OTT	Gentiana andrewsii	0
	BOT-22-166	Gentiana andrewsii	Other	Native	2022	PN	NL	Gentiana andrewsii	0
	BOT-22-166	Gentiana andrewsii	Other	Native	2022	PN	CAN	Gentiana andrewsii	0
	BOT-22-166	Gentiana andrewsii	Other	Native	2023	iNat	NL	Gentiana andrewsii	0
	BOT-22-166	Gentiana andrewsii	Other	Native	2023	iNat	ON	Gentiana rubricaulis	1
	BOT-22-166	Gentiana andrewsii	Other	Native	2023	iNat	OTT	Gentiana andrewsii	0
	BOT-22-166	Gentiana andrewsii	Other	Native	2023	PN	NL	Gentiana andrewsii	0
	BOT-22-166	Gentiana andrewsii	Other	Native	2023	PN	CAN	Gentiana andrewsii	0
	BOT-22-174	Galium mollugo	Other	Introduced	2022	iNat	ON	Galium mollugo	0
	BOT-22-174	Galium mollugo	Other	Introduced	2022	iNat	OTT	Galium mollugo	0
	BOT-22-174	Galium mollugo	Other	Introduced	2022	PN	NL	Gallium asprellum	1
	BOT-22-174	Galium mollugo	Other	Introduced	2022	PN	CAN	Gallium asprellum	1
	BOT-22-174	Galium mollugo	Other	Introduced	2023	iNat	NL	Galium humifusum	1
	BOT-22-174	Galium mollugo	Other	Introduced	2023	iNat	ON	Gallium mollugo	0
	BOT-22-174	Galium mollugo	Other	Introduced	2023	iNat	OTT	Gallium mollugo	0
	BOT-22-174	Galium mollugo	Other	Introduced	2023	PN	NL	Galium album	1
	BOT-22-174	Galium mollugo	Other	Introduced	2023	PN	CAN	Galium mollugo	0
	BOT-22-175	Lactuca serriola	Asteraceae	Introduced	2022	iNat	ON	Lactuca saligna	1
	BOT-22-175	Lactuca serriola	Asteraceae	Introduced	2022	iNat	OTT	Lactuca serriola	0
	BOT-22-175	Lactuca serriola	Asteraceae	Introduced	2022	PN	NL	Lactuca serriola	0
	BOT-22-175	Lactuca serriola	Asteraceae	Introduced	2022	PN	CAN	Lactuca serriola	0
	BOT-22-175	Lactuca serriola	Asteraceae	Introduced	2023	iNat	NL	Lactuca viminea	1
	BOT-22-175	Lactuca serriola	Asteraceae	Introduced	2023	iNat	ON	Lactuca viminea	1
	BOT-22-175	Lactuca serriola	Asteraceae	Introduced	2023	iNat	OTT	Lactuca serriola	0
	BOT-22-175	Lactuca serriola	Asteraceae	Introduced	2023	PN	NL	Lactuca saligna	1
	BOT-22-175	Lactuca serriola	Asteraceae	Introduced	2023	PN	CAN	Lactuca saligna	1
	BOT-22-176	Hordeum jubatum	Poaceae	Native	2022	iNat	ON	Hordeum jubatum	0
	BOT-22-176	Hordeum jubatum	Poaceae	Native	2022	iNat	OTT	Hordeum jubatum	0
	BOT-22-176	Hordeum jubatum	Poaceae	Native	2022	PN	NL	Aristida spiciformis	2
	BOT-22-176	Hordeum jubatum	Poaceae	Native	2022	PN	CAN	Hordeum jubatum	0
	BOT-22-176	Hordeum jubatum	Poaceae	Native	2023	iNat	NL	Hordeum jubatum	0
	BOT-22-176	Hordeum jubatum	Poaceae	Native	2023	iNat	ON	Hordeum jubatum	0
	BOT-22-176	Hordeum jubatum	Poaceae	Native	2023	iNat	OTT	Hordeum jubatum	0
	BOT-22-176	Hordeum jubatum	Poaceae	Native	2023	PN	NL	Hordeum jubatum	0
	BOT-22-176	Hordeum jubatum	Poaceae	Native	2023	PN	CAN	Hordeum jubatum	0
	BOT-22-177	Ageratina altissima	Asteraceae	Native	2022	iNat	ON	Ageratina altissima	0
	BOT-22-177	Ageratina altissima	Asteraceae	Native	2022	iNat	OTT	Ageratina altissima	0
	BOT-22-177	Ageratina altissima	Asteraceae	Native	2022	PN	NL	Ageratina altissima	0
	BOT-22-177	Ageratina altissima	Asteraceae	Native	2022	PN	CAN	Ageratina altissima	0
	BOT-22-177	Ageratina altissima	Asteraceae	Native	2023	iNat	NL	Ageratina altissima	0
	BOT-22-177	Ageratina altissima	Asteraceae	Native	2023	iNat	ON	Ageratina altissima	0
	BOT-22-177	Ageratina altissima	Asteraceae	Native	2023	iNat	OTT	Ageratina altissima	0
	BOT-22-177	Ageratina altissima	Asteraceae	Native	2023	PN	NL	Ageratina aromatica	1
	BOT-22-177	Ageratina altissima	Asteraceae	Native	2023	PN	CAN	Ageratina altissima	0
	BOT-22-178	Persicaria hydropiper	Other	Introduced	2022	iNat	ON	Persicaria hydropiper	0
	BOT-22-178	Persicaria hydropiper	Other	Introduced	2022	iNat	OTT	Persicaria hydropiper	0
	BOT-22-178	Persicaria hydropiper	Other	Introduced	2022	PN	NL	Persicaria punctata	1
	BOT-22-178	Persicaria hydropiper	Other	Introduced	2022	PN	CAN	Persicaria punctata	1
	BOT-22-178	Persicaria hydropiper	Other	Introduced	2023	iNat	NL	Persicaria hydropiper	0
	BOT-22-178	Persicaria hydropiper	Other	Introduced	2023	iNat	ON	Persicaria hydropiper	0
	BOT-22-178	Persicaria hydropiper	Other	Introduced	2023	iNat	OTT	Persicaria hydropiper	0
	BOT-22-178	Persicaria hydropiper	Other	Introduced	2023	PN	NL	Persicaria mitis	1
	BOT-22-178	Persicaria hydropiper	Other	Introduced	2023	PN	CAN	Persicaria punctata	1
	BOT-22-179	Bidens cernua	Asteraceae	Native	2022	iNat	ON	Bidens cernua	0
	BOT-22-179	Bidens cernua	Asteraceae	Native	2022	iNat	OTT	Bidens cernua	0
	BOT-22-179	Bidens cernua	Asteraceae	Native	2022	PN	NL	Bidens cernua	0
	BOT-22-179	Bidens cernua	Asteraceae	Native	2022	PN	CAN	Bidens cernua	0
	BOT-22-179	Bidens cernua	Asteraceae	Native	2023	iNat	NL	Bidens cernua	0
	BOT-22-179	Bidens cernua	Asteraceae	Native	2023	iNat	ON	Bidens cernua	0
	BOT-22-179	Bidens cernua	Asteraceae	Native	2023	iNat	OTT	Bidens cernua	0
	BOT-22-179	Bidens cernua	Asteraceae	Native	2023	PN	NL	Bidens cernua	0
	BOT-22-179	Bidens cernua	Asteraceae	Native	2023	PN	CAN	Bidens cernua	0
	BOT-22-180	Amaranthus retroflexus	Other	Introduced	2022	iNat	ON	Amaranthus retroflexus	0
	BOT-22-180	Amaranthus retroflexus	Other	Introduced	2022	iNat	OTT	Amaranthus retroflexus	0
	BOT-22-180	Amaranthus retroflexus	Other	Introduced	2022	PN	NL	Amaranthus retroflexus	0
	BOT-22-180	Amaranthus retroflexus	Other	Introduced	2022	PN	CAN	Amaranthus retroflexus	0
	BOT-22-180	Amaranthus retroflexus	Other	Introduced	2023	iNat	NL	Amaranthus retroflexus	0
	BOT-22-180	Amaranthus retroflexus	Other	Introduced	2023	iNat	ON	Amaranthus retroflexus	0
	BOT-22-180	Amaranthus retroflexus	Other	Introduced	2023	iNat	OTT	Amaranthus retroflexus	0
	BOT-22-180	Amaranthus retroflexus	Other	Introduced	2023	PN	NL	Amaranthus powellii	1
	BOT-22-180	Amaranthus retroflexus	Other	Introduced	2023	PN	CAN	Amaranthus powellii	1
	BOT-22-181	Setaria faberi	Poaceae	Introduced	2022	iNat	ON	Setaria faberi	0
	BOT-22-181	Setaria faberi	Poaceae	Introduced	2022	iNat	OTT	Setaria faberi	0
	BOT-22-181	Setaria faberi	Poaceae	Introduced	2022	PN	NL	Setaria viridis	1
	BOT-22-181	Setaria faberi	Poaceae	Introduced	2022	PN	CAN	Panicum dichotomiflorum	2
	BOT-22-181	Setaria faberi	Poaceae	Introduced	2023	iNat	NL	Setaria faberi	0
	BOT-22-181	Setaria faberi	Poaceae	Introduced	2023	iNat	ON	Setaria viridis	1
	BOT-22-181	Setaria faberi	Poaceae	Introduced	2023	iNat	OTT	Setaria viridis	1
	BOT-22-181	Setaria faberi	Poaceae	Introduced	2023	PN	NL	Rottboellia cochinchinensis	2
	BOT-22-181	Setaria faberi	Poaceae	Introduced	2023	PN	CAN	Setaria viridis	1
	BOT-22-182	Setaria faberi	Poaceae	Introduced	2022	iNat	ON	Setaria faberi	0
	BOT-22-182	Setaria faberi	Poaceae	Introduced	2022	iNat	OTT	Setaria faberi	0
	BOT-22-182	Setaria faberi	Poaceae	Introduced	2022	PN	NL	Setaria viridis	1
	BOT-22-182	Setaria faberi	Poaceae	Introduced	2022	PN	CAN	Setaria viridis	1
	BOT-22-182	Setaria faberi	Poaceae	Introduced	2023	iNat	NL	Setaria viridis	1
	BOT-22-182	Setaria faberi	Poaceae	Introduced	2023	iNat	ON	Setaria viridis	1
	BOT-22-182	Setaria faberi	Poaceae	Introduced	2023	iNat	OTT	Setaria viridis	1
	BOT-22-182	Setaria faberi	Poaceae	Introduced	2023	PN	NL	Setaria italica	1
	BOT-22-182	Setaria faberi	Poaceae	Introduced	2023	PN	CAN	Setaria italica	1
	BOT-22-183	Panicum virgatum	Poaceae	Native	2022	iNat	ON	Panicum virgatum	0
	BOT-22-183	Panicum virgatum	Poaceae	Native	2022	iNat	OTT	Panicum virgatum	0
	BOT-22-183	Panicum virgatum	Poaceae	Native	2022	PN	NL	Panicum repens	1
	BOT-22-183	Panicum virgatum	Poaceae	Native	2022	PN	CAN	Leymus cinereus	2
	BOT-22-183	Panicum virgatum	Poaceae	Native	2023	iNat	NL	Megathyrsus maximus	2
	BOT-22-183	Panicum virgatum	Poaceae	Native	2023	iNat	ON	Glyceria canadensis	2
	BOT-22-183	Panicum virgatum	Poaceae	Native	2023	iNat	OTT	Panicum virgatum	0
	BOT-22-183	Panicum virgatum	Poaceae	Native	2023	PN	NL	Panicum virgatum	0
	BOT-22-183	Panicum virgatum	Poaceae	Native	2023	PN	CAN	Panicum virgatum	0
	iNat: iNaturalist, PN: PlantNet, NL: no location, CAN: eastern Canada, ON: Ontario, OTT: Ottawa.

## Sheet: Table G
	Table G. Plant parts raw data of the established group. The data includes the suggestions and taxonomic accurary assessment made by iNaturalist's computer vision according to plant parts during the first testing period (2022). Assessment: correctly identified (0), species-level error (1), genus-level error (2), or family-level error (3), kingdom-level error (4) and no suggestion (5).
	Catalog ID	Botanists ID	Plant Part	Suggestion	Assessment
	BOT-22-098	Sonchus asper	Leaves	Lactuca virosa	2
	BOT-22-100	Leucanthemum vulgare	Leaves	Senecio glomeratus	2
	BOT-22-135	Achillea millefolium	Leaves	Achillea Millefolium	0
	BOT-22-142	Doellingeria umbellata	Leaves	Solidago rugosa	2
	BOT-22-143	Symphyotrichum novae-angliae	Leaves	Pteris vittata	3
	BOT-22-151	Senecio vulgaris	Leaves	Senecio vulgaris	0
	BOT-22-165	Pilosella aurantiaca	Leaves	Pilosella caespitosa	1
	BOT-22-175	Lactuca serriola	Leaves	Lactuca serriola	0
	BOT-22-177	Ageratina altissima	Leaves	Ageratina altissima	0
	BOT-22-179	Bidens cernua	Leaves	Bidens cernua	0
	BOT-22-104	Fallopia convolvulus	Leaves	Fallopia convolvulus	0
	BOT-22-149	Apocynum androsaemifolium	Leaves	Apocynum cannabinum	1
	BOT-22-152	Erucastrum gallicum	Leaves	Erucastrum gallicum	0
	BOT-22-153	Lythrum salicaria	Leaves	Lythrum salicaria	0
	BOT-22-155	Echinocystis lobata	Leaves	Echinocystis lobata	0
	BOT-22-163	Origanum vulgare	Leaves	Origanum vulgare	0
	BOT-22-166	Gentiana andrewsii	Leaves	Diospyros glabra	3
	BOT-22-174	Galium mollugo	Leaves	Galium album	1
	BOT-22-178	Persicaria hydropiper	Leaves	Persicaria mitis	1
	BOT-22-180	Amaranthus retroflexus	Leaves	Amaranthus retroflexus	0
	BOT-22-102	Panicum capillare	Leaves	Panicum capillare	0
	BOT-22-126	Phalaris arundinacea	Leaves	Phragmites australis	2
	BOT-22-128	Echinochloa crus-galli	Leaves	Echinochloa colona	1
	BOT-22-129	Digitaria sanguinalis	Leaves	Digitaria ischaemum	1
	BOT-22-130	Echinochloa muricata	Leaves	Digitaria ischaemum	2
	BOT-22-154	Phragmites australis	Leaves	Phragmites australis	0
	BOT-22-156	Lolium perenne	Leaves	Digitaria cognata	2
	BOT-22-160	Miscanthus sacchariflorus	Leaves	Cinna arundinacea	2
	BOT-22-176	Hordeum jubatum	Leaves	Agrostis scabra	2
	BOT-22-183	Panicum virgatum	Leaves	Bromus riparius	2
	BOT-22-098	Sonchus asper	Inflorescence	Launaea mucronata	2
	BOT-22-100	Leucanthemum vulgare	Inflorescence	Laucanthemum vulgare	0
	BOT-22-135	Achillea millefolium	Inflorescence	Achillea Millefolium	0
	BOT-22-142	Doellingeria umbellata	Inflorescence	Solidago ptarmicoides	2
	BOT-22-143	Symphyotrichum novae-angliae	Inflorescence	Symphyotrichum novae-angliae	0
	BOT-22-151	Senecio vulgaris	Inflorescence	Senecio vulgaris	0
	BOT-22-165	Pilosella aurantiaca	Inflorescence	Pilosella aurantiaca	0
	BOT-22-175	Lactuca serriola	Inflorescence	Lactuca serriola	0
	BOT-22-177	Ageratina altissima	Inflorescence	Austroeupatorium inulifolium	2
	BOT-22-179	Bidens cernua	Inflorescence	Bidens cernua	0
	BOT-22-104	Fallopia convolvulus	Inflorescence	Fallopia convolvulus	0
	BOT-22-149	Apocynum androsaemifolium	Inflorescence	Apocynum cannabinum	1
	BOT-22-152	Erucastrum gallicum	Inflorescence	Erucastrum gallicum	0
	BOT-22-153	Lythrum salicaria	Inflorescence	Lythrum salicaria	0
	BOT-22-155	Echinocystis lobata	Inflorescence	Echinocystis lobata	0
	BOT-22-163	Origanum vulgare	Inflorescence	Origanum vulgare	0
	BOT-22-166	Gentiana andrewsii	Inflorescence	Gentiana andrewsii	0
	BOT-22-174	Galium mollugo	Inflorescence	Galium album	1
	BOT-22-178	Persicaria hydropiper	Inflorescence	Persicaria mitis	1
	BOT-22-180	Amaranthus retroflexus	Inflorescence	Amaranthus hybridus	1
	BOT-22-102	Panicum capillare	Inflorescence	Panicum capillare	0
	BOT-22-126	Phalaris arundinacea	Inflorescence	Calamagrostis stricta	2
	BOT-22-128	Echinochloa crus-galli	Inflorescence	Echinochloa crus-galli	0
	BOT-22-129	Digitaria sanguinalis	Inflorescence	Digitaria ischaemum	1
	BOT-22-130	Echinochloa muricata	Inflorescence	Echinochloa crus-galli	1
	BOT-22-154	Phragmites australis	Inflorescence	Phragmites australis	0
	BOT-22-156	Lolium perenne	Inflorescence	Lolium perenne	0
	BOT-22-160	Miscanthus sacchariflorus	Inflorescence	Miscanthus sacchariflorus	0
	BOT-22-176	Hordeum jubatum	Inflorescence	Hordeum jubatum	0
	BOT-22-183	Panicum virgatum	Inflorescence	Panicum coloratum	1
	BOT-22-098	Sonchus asper	Whole Plant	Lactuca canadensis	2
	BOT-22-100	Leucanthemum vulgare	Whole Plant	Laucanthemum vulgare	0
	BOT-22-135	Achillea millefolium	Whole Plant	Achillea Millefolium	0
	BOT-22-142	Doellingeria umbellata	Whole Plant	Doellingeria umbellata	0
	BOT-22-143	Symphyotrichum novae-angliae	Whole Plant	Symphyotrichum novae-angliae	0
	BOT-22-151	Senecio vulgaris	Whole Plant	Senecio vulgaris	0
	BOT-22-165	Pilosella aurantiaca	Whole Plant	Pilosella aurantiaca	0
	BOT-22-175	Lactuca serriola	Whole Plant	Lactuca viminea	1
	BOT-22-177	Ageratina altissima	Whole Plant	Ageratina altissima	0
	BOT-22-179	Bidens cernua	Whole Plant	Bidens cernua	0
	BOT-22-104	Fallopia convolvulus	Whole Plant	Fallopia convolvulus	0
	BOT-22-149	Apocynum androsaemifolium	Whole Plant	Hoheria populnea	3
	BOT-22-152	Erucastrum gallicum	Whole Plant	Erucastrum gallicum	0
	BOT-22-153	Lythrum salicaria	Whole Plant	Chamaenerion angustifolium	3
	BOT-22-155	Echinocystis lobata	Whole Plant	Echinocystis lobata	0
	BOT-22-163	Origanum vulgare	Whole Plant	Origanum vulgare	0
	BOT-22-166	Gentiana andrewsii	Whole Plant	Gentiana clausa	1
	BOT-22-174	Galium mollugo	Whole Plant	Galium album	1
	BOT-22-178	Persicaria hydropiper	Whole Plant	Persicaria hydropiper	0
	BOT-22-180	Amaranthus retroflexus	Whole Plant	Amaranthus hybridus	1
	BOT-22-102	Panicum capillare	Whole Plant	Panicum capillare	0
	BOT-22-126	Phalaris arundinacea	Whole Plant	Phragmites australis	2
	BOT-22-128	Echinochloa crus-galli	Whole Plant	Echinochloa crus-galli	0
	BOT-22-129	Digitaria sanguinalis	Whole Plant	Digitaria ischaemum	1
	BOT-22-130	Echinochloa muricata	Whole Plant	Phragmites australis	2
	BOT-22-154	Phragmites australis	Whole Plant	Phragmites australis	0
	BOT-22-156	Lolium perenne	Whole Plant	Paspalum notatum	2
	BOT-22-160	Miscanthus sacchariflorus	Whole Plant	Saccharum spontaneum	2
	BOT-22-176	Hordeum jubatum	Whole Plant	Imperata cylindrica	2
	BOT-22-183	Panicum virgatum	Whole Plant	Panicum virgatum	0

## Sheet: Table H
	Table H. Calculations of error rates and standard errors of outsider plants according to location using iNaturalist (n = 402). The results are based of the data generated during the second (2023) testing period.
	Species	Category	Total NL 23	ER (%) NL 23	SE NL 23	ON 23	ER (%) ON 23	SE ON 23	OTT 23	ER (%) OTT 23	SE OTT 23
	Aegilops cylindrica	No results (5)	0	0	0	0	0	0	0	0	0
		Wrong at Kingdom (4)	0	0	0	0	0	0	0	0	0
		Wrong at Family (3)	0	0	0	3	8.10811	4.48743	4	10.8108	5.10487
		Wrong at Genus (2)	5	13.5135	5.62027	23	62.1622	7.97307	33	89.1892	5.10487
		Wrong at Species (1)	0	0	0	0	0	0	0	0	0
		Total Accurate (0)	32			11			0
		Total Innacurate	5	13.5135	5.62027	26	70.2703	12.4605	37	100	10.2097
		Total Innacurate (Verification)	5	13.5135	5.62027	26	70.2703	7.51416	37	100	0
		Total (= n)	37			37			37
	Alopecurus myosuroides	No results (5)	0	0	0	0	0	0	0	0	0
		Wrong at Kingdom (4)	0	0	0	0	0	0	0	0	0
		Wrong at Family (3)	0	0	0	7	7	2.55147	9	9	2.86182
		Wrong at Genus (2)	5	5	2.17945	26	26	4.38634	28	28	4.48999
		Wrong at Species (1)	9	9	2.86182	56	56	4.96387	63	63	4.82804
		Total Accurate (0)	86			11			0
		Total Innacurate	14	14	5.04127	89	89	11.9017	100	100	12.1798
		Total Innacurate (Verification)	14	14	3.46987	89	89	3.1289	100	100	0
		Total (= n)	100			100			100
	Echium plantagineum	No results (5)	0	0	0	0	0	0	0	0	0
		Wrong at Kingdom (4)	0	0	0	0	0	0	0	0	0
		Wrong at Family (3)	1	2.27273	2.24675	5	11.3636	4.78452	1	2.27273	2.24675
		Wrong at Genus (2)	0	0	0	0	0	0	0	0	0
		Wrong at Species (1)	7	15.9091	5.51405	9	20.4545	6.08102	43	97.7273	2.24675
		Total Accurate (0)	36			30			0
		Total Innacurate	8	18.1818	7.7608	14	31.8182	10.8655	44	100	4.4935
		Total Innacurate	8	18.1818	5.81456	14	31.8182	7.02175	44	100	0
		Total (= n)	44			44			44
	Eriochloa villosa	No results (5)	0	0	0	0	0	0	0	0	0
		Wrong at Kingdom (4)	0	0	0	1	1	0.994987	1	1	0.994987
		Wrong at Family (3)	1	1	0.994987	17	17	3.75633	37	37	4.82804
		Wrong at Genus (2)	13	13	3.36303	44	44	4.96387	50	50	5
		Wrong at Species (1)	0	0	0	0	0	0	0	0	0
		Total Accurate (0)	86			38			12
		Total Innacurate	14	14	4.35802	62	62	9.71518	88	88	10.823
		Total Innacurate	14	14	3.46987	62	62	4.85386	88	88	3.24962
		Total (= n)	100			100			100
	Microstegium vimineum	No results (5)	0	0	0	0	0	0	0	0	0
		Wrong at Kingdom (4)	0	0	0	1	2.85714	2.81603	0	0	0
		Wrong at Family (3)	3	8.57143	4.73188	18	51.4286	8.44809	21	60	8.28079
		Wrong at Genus (2)	3	8.57143	4.73188	5	14.2857	5.91485	14	40	8.28079
		Wrong at Species (1)	0	0	0	0	0	0	0	0	0
		Total Accurate (0)	29			11			0
		Total Innacurate	6	17.1429	9.46376	24	68.5714	17.179	35	100	16.5616
		Total Innacurate	6	17.1429	6.37049	24	68.5714	7.84693	35	100	0
		Total (= n)	35			35			35
	Pueraria montana	No results (5)	1	2.12766	2.1049	1	2.12766	2.1049	1	2.12766	2.1049
		Wrong at Kingdom (4)	0	0	0	0	0	0	0	0	0
		Wrong at Family (3)	2	4.25532	2.94425	25	53.1915	7.27838	26	55.3191	7.25186
		Wrong at Genus (2)	1	2.12766	2.1049	5	10.6383	4.49741	20	42.5532	7.21191
		Wrong at Species (1)	0	0	0	0	0	0	0	0	0
		Total Accurate (0)	43			16			0
		Total Innacurate	4	8.51064	7.15405	31	65.9574	13.8807	47	100	16.5687
		Total Innacurate	4	8.51064	4.07022	31	65.9574	6.91185	47	100	0
		Total (= n)	47			47			47
	Solanum elaeagnifolium	No results (5)	0	0	0	0	0	0	0	0	0
		Wrong at Kingdom (4)	0	0	0	0	0	0	2	5	3.44601
		Wrong at Family (3)	2	5	3.44601	6	15	5.64579	14	35	7.54155
		Wrong at Genus (2)	0	0	0	0	0	0	0	0	0
		Wrong at Species (1)	1	2.5	2.46855	1	2.5	2.46855	11	27.5	7.06001
		Total Accurate (0)	37			33			13
		Total Innacurate	3	7.5	5.91456	7	17.5	8.11435	27	67.5	18.0476
		Total Innacurate	3	7.5	4.16458	7	17.5	6.00781	27	67.5	7.40566
		Total (= n)	40			40			40
	ER: error rate, SE: standard error. NL: no location, ON: Ontario and OTT: Ottawa.

## Sheet: Table I
	Table I. Initial quality rating and URL of outsider group downloads. The initial quality rating refers to the categorization of the downloaded data to select samples before conducting the taxonomic accuracy assessment.
	Catalog ID	Species	URL	Quality Rating	Used in study	Origin of data download	License	Comments
	8615825	Aegilops cylindrica	https://www.inaturalist.org/observations/8615825	Correctly identified	Used	iNat Collection Project	CC_BY_NC_4_0
	61868527	Aegilops cylindrica	https://www.inaturalist.org/observations/61868527	Not possible	Not Used	iNat Collection Project	CC_BY_NC_4_0
	61947149	Aegilops cylindrica	https://www.inaturalist.org/observations/61947149	Correctly identified	Used	iNat Collection Project	CC_BY_NC_4_0
	104605536	Aegilops cylindrica	https://www.inaturalist.org/observations/104605536	Correctly identified	Used	iNat Collection Project	CC_BY_NC_4_0
	1122992	Aegilops cylindrica	http://www.inaturalist.org/observations/1122992	Correctly identified	Used	iNat Collection Project	CC_BY_4_0
	2938415	Aegilops cylindrica	http://www.inaturalist.org/observations/2938415	Correctly identified	Used	iNat Collection Project	CC_BY_4_0
	2946797	Aegilops cylindrica	http://www.inaturalist.org/observations/2946797	Correctly identified	Not Used	iNat Collection Project	CC_BY_NC_4_0
	5856380	Aegilops cylindrica	https://www.inaturalist.org/observations/5856380	Correctly identified	Used	iNat Collection Project	CC_BY_4_0
	5870462	Aegilops cylindrica	https://www.inaturalist.org/observations/5870462	Correctly identified	Not Used	iNat Collection Project	CC_BY_4_0
	5871742	Aegilops cylindrica	https://www.inaturalist.org/observations/5871742	Not possible	Not Used	iNat Collection Project	CC_BY_4_0
	6025593	Aegilops cylindrica	https://www.inaturalist.org/observations/6025593	Correctly identified	Used	iNat Collection Project	CC_BY_NC_4_0
	6116617	Aegilops cylindrica	https://www.inaturalist.org/observations/6116617	Correctly identified	Used	iNat Collection Project	CC_BY_4_0
	6162218	Aegilops cylindrica	https://www.inaturalist.org/observations/6162218	Correctly identified	Used	iNat Collection Project	CC_BY_NC_4_0
	10859543	Aegilops cylindrica	https://www.inaturalist.org/observations/10859543	Not possible	Not Used	iNat Collection Project	© all rights reserved
	10859552	Aegilops cylindrica	https://www.inaturalist.org/observations/10859552	Not possible	Not Used	iNat Collection Project	© all rights reserved
	10859739	Aegilops cylindrica	https://www.inaturalist.org/observations/10859739	Not possible	Not Used	iNat Collection Project	© all rights reserved
	10867761	Aegilops cylindrica	https://www.inaturalist.org/observations/10867761	Correctly identified	Used	iNat Collection Project	CC_BY_4_0
	12239777	Aegilops cylindrica	https://www.inaturalist.org/observations/12239777	Correctly identified	Used	iNat Collection Project	CC_BY_NC_4_0
	12640201	Aegilops cylindrica	https://www.inaturalist.org/observations/12640201	Correctly identified	Used	iNat Collection Project	CC_BY_4_0
	12738406	Aegilops cylindrica	https://www.inaturalist.org/observations/12738406	Incorrectly identified	Not Used	iNat Collection Project	© all rights reserved
	13136714	Aegilops cylindrica	https://www.inaturalist.org/observations/13136714	Not possible	Not Used	iNat Collection Project	© all rights reserved
	13584534	Aegilops cylindrica	https://www.inaturalist.org/observations/13584534	Correctly identified	Used	iNat Collection Project	CC_BY_NC_4_0
	13780927	Aegilops cylindrica	https://www.inaturalist.org/observations/13780927	Correctly identified	Used	iNat Collection Project	CC_BY_4_0
	13823276	Aegilops cylindrica	https://www.inaturalist.org/observations/13823276	Correctly identified	Used	iNat Collection Project	CC_BY_NC_4_0
	24373510	Aegilops cylindrica	https://www.inaturalist.org/observations/24373510	Correctly identified	Used	iNat Collection Project	CC_BY_NC_4_0
	24538590	Aegilops cylindrica	https://www.inaturalist.org/observations/24538590	Correctly identified	Used	iNat Collection Project	CC_BY_4_0
	24610968	Aegilops cylindrica	https://www.inaturalist.org/observations/24610968	Correctly identified	Used	iNat Collection Project	CC_BY_NC_4_0
	24964614	Aegilops cylindrica	https://www.inaturalist.org/observations/24964614	Not possible	Not Used	iNat Collection Project	CC_BY_NC_4_0
	25195897	Aegilops cylindrica	https://www.inaturalist.org/observations/25195897	Correctly identified	Used	iNat Collection Project	CC_BY_NC_ND_4_0
	25247775	Aegilops cylindrica	https://www.inaturalist.org/observations/25247775	Correctly identified	Used	iNat Collection Project	CC_BY_NC_4_0
	25389761	Aegilops cylindrica	https://www.inaturalist.org/observations/25389761	Correctly identified	Used	iNat Collection Project	CC_BY_NC_4_0
	44034375	Aegilops cylindrica	https://www.inaturalist.org/observations/44034375	Correctly identified	Used	iNat Collection Project	CC_BY_4_0
	44050579	Aegilops cylindrica	https://www.inaturalist.org/observations/44050579	Correctly identified	Used	iNat Collection Project	© all rights reserved	Contacted user and was granted permission to use any of their pictures.
	45082619	Aegilops cylindrica	https://www.inaturalist.org/observations/45082619	Correctly identified	Not Used	iNat Collection Project	© all rights reserved	Removed from testing
	44156773	Aegilops cylindrica	https://www.inaturalist.org/observations/44156773	Correctly identified	Used	iNat Collection Project	CC_BY_4_0
	45301949	Aegilops cylindrica	https://www.inaturalist.org/observations/45301949	Correctly identified	Used	iNat Collection Project	© all rights reserved	Contacted user and was granted permission to use any of their pictures.
	45331932	Aegilops cylindrica	https://www.inaturalist.org/observations/45331932	Correctly identified	Used	iNat Collection Project	CC_BY_4_0
	45366911	Aegilops cylindrica	https://www.inaturalist.org/observations/45366911	Correctly identified	Used	iNat Collection Project	CC_BY_NC_4_0
	45399233	Aegilops cylindrica	https://www.inaturalist.org/observations/45399233	Correctly identified	Not Used	iNat Collection Project	© all rights reserved	Removed from testing
	45401036	Aegilops cylindrica	https://www.inaturalist.org/observations/45401036	Correctly identified	Used	iNat Collection Project	CC_BY_NC_ND_4_0
	129099373	Aegilops cylindrica	https://www.inaturalist.org/observations/129099373	Correctly identified	Used	iNat Collection Project	© all rights reserved	Contacted user and was granted permission to use any of their pictures.
	132349545	Aegilops cylindrica	https://www.inaturalist.org/observations/132349545	Correctly identified	Used	iNat Collection Project	CC_BY_NC_4_0
	111672402	Aegilops cylindrica	https://www.inaturalist.org/observations/111672402	Correctly identified	Used	iNat Collection Project	CC_BY_4_0
	113940868	Aegilops cylindrica	https://www.inaturalist.org/observations/113940868	Correctly identified	Used	iNat Collection Project	CC_BY_4_0
	114474148	Aegilops cylindrica	https://www.inaturalist.org/observations/114474148	Correctly identified	Used	iNat Collection Project	CC_BY_NC_4_0
	114574827	Aegilops cylindrica	https://www.inaturalist.org/observations/114574827	Not possible	Not Used	iNat Collection Project	© all rights reserved
	114574828	Aegilops cylindrica	https://www.inaturalist.org/observations/114574828	Correctly identified	Not Used	iNat Collection Project	© all rights reserved	Removed from testing
	114944565	Aegilops cylindrica	https://www.inaturalist.org/observations/114944565	Correctly identified	Used	iNat Collection Project	© all rights reserved	Contacted user and was granted permission to use any of their pictures.
	115395331	Aegilops cylindrica	https://www.inaturalist.org/observations/115395331	Correctly identified	Used	iNat Collection Project	CC_BY_NC_4_0
	115760718	Aegilops cylindrica	https://www.inaturalist.org/observations/115760718	Correctly identified	Used	iNat Collection Project	CC_BY_4_0
	115794276	Aegilops cylindrica	https://www.inaturalist.org/observations/115794276	Correctly identified	Used	iNat Collection Project	CC_BY_NC_4_0
	152145215	Alopecurus myosuroides Huds.	https://www.inaturalist.org/observations/152145215	Not possible	Not Used	Stinziano et al. 2024	CC_BY_NC_4_0
	152834743	Alopecurus myosuroides Huds.	https://www.inaturalist.org/observations/152834743	Not possible	Not Used	Stinziano et al. 2024	CC_BY_NC_4_0
	153438073	Alopecurus myosuroides Huds.	https://www.inaturalist.org/observations/153438073	Not possible	Not Used	Stinziano et al. 2024	CC_BY_NC_4_0
	153695741	Alopecurus myosuroides Huds.	https://www.inaturalist.org/observations/153695741	Not possible	Not Used	Stinziano et al. 2024	CC_BY_NC_4_0
	153936478	Alopecurus myosuroides Huds.	https://www.inaturalist.org/observations/153936478	Not possible	Not Used	Stinziano et al. 2024	CC_BY_NC_4_0
	154250250	Alopecurus myosuroides Huds.	https://www.inaturalist.org/observations/154250250	Not possible	Not Used	Stinziano et al. 2024	CC_BY_NC_4_0
	154842803	Alopecurus myosuroides Huds.	https://www.inaturalist.org/observations/154842803	Not possible	Not Used	Stinziano et al. 2024	CC_BY_NC_4_0
	156243474	Alopecurus myosuroides Huds.	https://www.inaturalist.org/observations/156243474	Not possible	Not Used	Stinziano et al. 2024	CC_BY_NC_4_0
	157176377	Alopecurus myosuroides Huds.	https://www.inaturalist.org/observations/157176377	Not possible	Not Used	Stinziano et al. 2024	CC_BY_4_0
	158542508	Alopecurus myosuroides Huds.	https://www.inaturalist.org/observations/158542508	Not possible	Not Used	Stinziano et al. 2024	CC_BY_4_0
	160257191	Alopecurus myosuroides Huds.	https://www.inaturalist.org/observations/160257191	Not possible	Not Used	Stinziano et al. 2024	CC_BY_NC_4_0
	162773153	Alopecurus myosuroides Huds.	https://www.inaturalist.org/observations/162773153	Not possible	Not Used	Stinziano et al. 2024	CC_BY_4_0
	110162015	Alopecurus myosuroides Huds.	https://www.inaturalist.org/observations/110162015	Not possible	Not Used	Stinziano et al. 2024	CC_BY_NC_4_0
	111789582	Alopecurus myosuroides Huds.	https://www.inaturalist.org/observations/111789582	Not possible	Not Used	Stinziano et al. 2024	CC_BY_NC_4_0
	115124062	Alopecurus myosuroides Huds.	https://www.inaturalist.org/observations/115124062	Not possible	Not Used	Stinziano et al. 2024	CC_BY_NC_4_0
	115177877	Alopecurus myosuroides Huds.	https://www.inaturalist.org/observations/115177877	Not possible	Not Used	Stinziano et al. 2024	CC_BY_NC_4_0
	116095074	Alopecurus myosuroides Huds.	https://www.inaturalist.org/observations/116095074	Not possible	Not Used	Stinziano et al. 2024	CC_BY_NC_4_0
	116593611	Alopecurus myosuroides Huds.	https://www.inaturalist.org/observations/116593611	Not possible	Not Used	Stinziano et al. 2024	CC_BY_NC_4_0
	117191556	Alopecurus myosuroides Huds.	https://www.inaturalist.org/observations/117191556	Not possible	Not Used	Stinziano et al. 2024	CC_BY_NC_4_0
	117884492	Alopecurus myosuroides Huds.	https://www.inaturalist.org/observations/117884492	Not possible	Not Used	Stinziano et al. 2024	CC_BY_NC_4_0
	117978505	Alopecurus myosuroides Huds.	https://www.inaturalist.org/observations/117978505	Not possible	Not Used	Stinziano et al. 2024	CC_BY_NC_4_0
	118394073	Alopecurus myosuroides Huds.	https://www.inaturalist.org/observations/118394073	Not possible	Not Used	Stinziano et al. 2024	CC_BY_NC_4_0
	119520865	Alopecurus myosuroides Huds.	https://www.inaturalist.org/observations/119520865	Not possible	Not Used	Stinziano et al. 2024	CC_BY_NC_4_0
	150478700	Alopecurus myosuroides Huds.	https://www.inaturalist.org/observations/150478700	Not possible	Not Used	Stinziano et al. 2024	CC_BY_NC_4_0
	119866193	Alopecurus myosuroides Huds.	https://www.inaturalist.org/observations/119866193	Not possible	Not Used	Stinziano et al. 2024	CC_BY_NC_4_0
	120709138	Alopecurus myosuroides Huds.	https://www.inaturalist.org/observations/120709138	Not possible	Not Used	Stinziano et al. 2024	CC_BY_NC_4_0
	123331759	Alopecurus myosuroides Huds.	https://www.inaturalist.org/observations/123331759	Not possible	Not Used	Stinziano et al. 2024	CC_BY_NC_4_0
	74374407	Alopecurus myosuroides Huds.	https://www.inaturalist.org/observations/74374407	Not possible	Not Used	Stinziano et al. 2024	CC_BY_4_0
	74523660	Alopecurus myosuroides Huds.	https://www.inaturalist.org/observations/74523660	Not possible	Not Used	Stinziano et al. 2024	CC_BY_4_0
	75901474	Alopecurus myosuroides Huds.	https://www.inaturalist.org/observations/75901474	Not possible	Not Used	Stinziano et al. 2024	CC_BY_NC_4_0
	77027450	Alopecurus myosuroides Huds.	https://www.inaturalist.org/observations/77027450	Not possible	Not Used	Stinziano et al. 2024	CC_BY_NC_4_0
	78871529	Alopecurus myosuroides Huds.	https://www.inaturalist.org/observations/78871529	Not possible	Not Used	Stinziano et al. 2024	CC_BY_NC_4_0
	81764458	Alopecurus myosuroides Huds.	https://www.inaturalist.org/observations/81764458	Not possible	Not Used	Stinziano et al. 2024	CC_BY_NC_4_0
	81903318	Alopecurus myosuroides Huds.	https://www.inaturalist.org/observations/81903318	Not possible	Not Used	Stinziano et al. 2024	CC_BY_NC_4_0
	82549112	Alopecurus myosuroides Huds.	https://www.inaturalist.org/observations/82549112	Not possible	Not Used	Stinziano et al. 2024	CC_BY_NC_4_0
	87370412	Alopecurus myosuroides Huds.	https://www.inaturalist.org/observations/87370412	Not possible	Not Used	Stinziano et al. 2024	CC_BY_NC_4_0
	104912223	Alopecurus myosuroides Huds.	https://www.inaturalist.org/observations/104912223	Not possible	Not Used	Stinziano et al. 2024	CC_BY_NC_4_0
	41159697	Alopecurus myosuroides Huds.	https://www.inaturalist.org/observations/41159697	Not possible	Not Used	Stinziano et al. 2024	CC_BY_NC_4_0
	100227430	Alopecurus myosuroides Huds.	https://www.inaturalist.org/observations/100227430	Not possible	Not Used	Stinziano et al. 2024	CC_BY_NC_4_0
	42470088	Alopecurus myosuroides Huds.	https://www.inaturalist.org/observations/42470088	Not possible	Not Used	Stinziano et al. 2024	© all rights reserved
	42948124	Alopecurus myosuroides Huds.	https://www.inaturalist.org/observations/42948124	Not possible	Not Used	Stinziano et al. 2024	© all rights reserved
	44255042	Alopecurus myosuroides Huds.	https://www.inaturalist.org/observations/44255042	Not possible	Not Used	Stinziano et al. 2024	CC_BY_NC_4_0
	44469133	Alopecurus myosuroides Huds.	https://www.inaturalist.org/observations/44469133	Not possible	Not Used	Stinziano et al. 2024	CC_BY_NC_4_0
	45699956	Alopecurus myosuroides Huds.	https://www.inaturalist.org/observations/45699956	Not possible	Not Used	Stinziano et al. 2024	CC_BY_NC_4_0
	44868072	Alopecurus myosuroides Huds.	https://www.inaturalist.org/observations/44868072	Not possible	Not Used	Stinziano et al. 2024	CC_BY_NC_4_0
	45908568	Alopecurus myosuroides Huds.	https://www.inaturalist.org/observations/45908568	Not possible	Not Used	Stinziano et al. 2024	© all rights reserved
	45930786	Alopecurus myosuroides Huds.	https://www.inaturalist.org/observations/45930786	Not possible	Not Used	Stinziano et al. 2024	CC_BY_NC_4_0
	46232774	Alopecurus myosuroides Huds.	https://www.inaturalist.org/observations/46232774	Not possible	Not Used	Stinziano et al. 2024	© all rights reserved
	48025682	Alopecurus myosuroides Huds.	https://www.inaturalist.org/observations/48025682	Not possible	Not Used	Stinziano et al. 2024	CC_BY_NC_4_0
	52122003	Alopecurus myosuroides Huds.	https://www.inaturalist.org/observations/52122003	Not possible	Not Used	Stinziano et al. 2024	CC_BY_NC_4_0
	62227967	Alopecurus myosuroides Huds.	https://www.inaturalist.org/observations/62227967	Not possible	Not Used	Stinziano et al. 2024	CC_BY_NC_4_0
	48215716	Alopecurus myosuroides Huds.	https://www.inaturalist.org/observations/48215716	Not possible	Not Used	Stinziano et al. 2024	CC_BY_NC_4_0
	62385611	Alopecurus myosuroides Huds.	https://www.inaturalist.org/observations/62385611	Not possible	Not Used	Stinziano et al. 2024	CC_BY_NC_4_0
	62385612	Alopecurus myosuroides Huds.	https://www.inaturalist.org/observations/62385612	Not possible	Not Used	Stinziano et al. 2024	CC_BY_NC_4_0
	20734754	Alopecurus myosuroides Huds.	https://www.inaturalist.org/observations/20734754	Not possible	Not Used	Stinziano et al. 2024	CC_BY_NC_4_0
	21711307	Alopecurus myosuroides Huds.	https://www.inaturalist.org/observations/21711307	Not possible	Not Used	Stinziano et al. 2024	CC_BY_NC_4_0
	22149803	Alopecurus myosuroides Huds.	https://www.inaturalist.org/observations/22149803	Not possible	Not Used	Stinziano et al. 2024	CC_BY_NC_4_0
	24192311	Alopecurus myosuroides Huds.	https://www.inaturalist.org/observations/24192311	Not possible	Not Used	Stinziano et al. 2024	© all rights reserved
	24457126	Alopecurus myosuroides Huds.	https://www.inaturalist.org/observations/24457126	Not possible	Not Used	Stinziano et al. 2024	© all rights reserved
	24721068	Alopecurus myosuroides Huds.	https://www.inaturalist.org/observations/24721068	Not possible	Not Used	Stinziano et al. 2024	CC_BY_NC_4_0
	25003031	Alopecurus myosuroides Huds.	https://www.inaturalist.org/observations/25003031	Not possible	Not Used	Stinziano et al. 2024	CC_BY_NC_4_0
	25003196	Alopecurus myosuroides Huds.	https://www.inaturalist.org/observations/25003196	Not possible	Not Used	Stinziano et al. 2024	CC_BY_NC_4_0
	12328820	Alopecurus myosuroides Huds.	https://www.inaturalist.org/observations/12328820	Not possible	Not Used	Stinziano et al. 2024	CC_BY_4_0
	60679856	Alopecurus myosuroides Huds.	https://www.inaturalist.org/observations/60679856	Not possible	Not Used	Stinziano et al. 2024	CC_BY_NC_4_0
	95520989	Alopecurus myosuroides Huds.	https://www.inaturalist.org/observations/95520989	Not possible	Not Used	Stinziano et al. 2024	CC_BY_NC_4_0
	16334754	Alopecurus myosuroides Huds.	https://www.inaturalist.org/observations/16334754	Not possible	Not Used	Stinziano et al. 2024	© all rights reserved
	5721509	Alopecurus myosuroides Huds.	https://www.inaturalist.org/observations/5721509	Not possible	Not Used	Stinziano et al. 2024	© all rights reserved
	2842362	Alopecurus myosuroides Huds.	https://www.inaturalist.org/observations/2842362	Not possible	Not Used	Stinziano et al. 2024	CC_BY_NC_4_0
	15652198	Alopecurus myosuroides Huds.	https://www.inaturalist.org/observations/15652198	Not possible	Not Used	Stinziano et al. 2024	CC_BY_4_0
	150828834	Alopecurus myosuroides Huds.	https://www.inaturalist.org/observations/150828834	Correctly identified	Used	Stinziano et al. 2024	CC_BY_NC_4_0
	152281722	Alopecurus myosuroides Huds.	https://www.inaturalist.org/observations/152281722	Correctly identified	Used	Stinziano et al. 2024	CC_BY_4_0
	153695976	Alopecurus myosuroides Huds.	https://www.inaturalist.org/observations/153695976	Correctly identified	Used	Stinziano et al. 2024	CC_BY_NC_4_0
	153843366	Alopecurus myosuroides Huds.	https://www.inaturalist.org/observations/153843366	Correctly identified	Used	Stinziano et al. 2024	CC_BY_NC_4_0
	153914262	Alopecurus myosuroides Huds.	https://www.inaturalist.org/observations/153914262	Correctly identified	Used	Stinziano et al. 2024	CC_BY_NC_4_0
	153953170	Alopecurus myosuroides Huds.	https://www.inaturalist.org/observations/153953170	Correctly identified	Used	Stinziano et al. 2024	CC_BY_4_0
	154133768	Alopecurus myosuroides Huds.	https://www.inaturalist.org/observations/154133768	Correctly identified	Used	Stinziano et al. 2024	CC_BY_4_0
	154134507	Alopecurus myosuroides Huds.	https://www.inaturalist.org/observations/154134507	Correctly identified	Used	Stinziano et al. 2024	CC_BY_4_0
	154162760	Alopecurus myosuroides Huds.	https://www.inaturalist.org/observations/154162760	Correctly identified	Used	Stinziano et al. 2024	CC_BY_4_0
	154245589	Alopecurus myosuroides Huds.	https://www.inaturalist.org/observations/154245589	Correctly identified	Used	Stinziano et al. 2024	CC_BY_4_0
	154396058	Alopecurus myosuroides Huds.	https://www.inaturalist.org/observations/154396058	Correctly identified	Used	Stinziano et al. 2024	CC_BY_4_0
	154685308	Alopecurus myosuroides Huds.	https://www.inaturalist.org/observations/154685308	Correctly identified	Used	Stinziano et al. 2024	CC_BY_4_0
	154876843	Alopecurus myosuroides Huds.	https://www.inaturalist.org/observations/154876843	Correctly identified	Used	Stinziano et al. 2024	CC_BY_NC_4_0
	155181509	Alopecurus myosuroides Huds.	https://www.inaturalist.org/observations/155181509	Correctly identified	Used	Stinziano et al. 2024	CC_BY_4_0
	155203324	Alopecurus myosuroides Huds.	https://www.inaturalist.org/observations/155203324	Correctly identified	Used	Stinziano et al. 2024	CC_BY_4_0
	155320562	Alopecurus myosuroides Huds.	https://www.inaturalist.org/observations/155320562	Correctly identified	Used	Stinziano et al. 2024	CC_BY_4_0
	155503583	Alopecurus myosuroides Huds.	https://www.inaturalist.org/observations/155503583	Correctly identified	Used	Stinziano et al. 2024	CC_BY_NC_4_0
	155737952	Alopecurus myosuroides Huds.	https://www.inaturalist.org/observations/155737952	Correctly identified	Used	Stinziano et al. 2024	CC_BY_NC_4_0
	155748891	Alopecurus myosuroides Huds.	https://www.inaturalist.org/observations/155748891	Correctly identified	Used	Stinziano et al. 2024	CC_BY_4_0
	155871845	Alopecurus myosuroides Huds.	https://www.inaturalist.org/observations/155871845	Correctly identified	Used	Stinziano et al. 2024	CC_BY_4_0
	155899915	Alopecurus myosuroides Huds.	https://www.inaturalist.org/observations/155899915	Correctly identified	Used	Stinziano et al. 2024	CC_BY_4_0
	156067018	Alopecurus myosuroides Huds.	https://www.inaturalist.org/observations/156067018	Correctly identified	Used	Stinziano et al. 2024	CC_BY_NC_4_0
	156392328	Alopecurus myosuroides Huds.	https://www.inaturalist.org/observations/156392328	Correctly identified	Used	Stinziano et al. 2024	CC_BY_4_0
	156931969	Alopecurus myosuroides Huds.	https://www.inaturalist.org/observations/156931969	Correctly identified	Used	Stinziano et al. 2024	CC_BY_4_0
	157031240	Alopecurus myosuroides Huds.	https://www.inaturalist.org/observations/157031240	Correctly identified	Used	Stinziano et al. 2024	CC_BY_4_0
	157129292	Alopecurus myosuroides Huds.	https://www.inaturalist.org/observations/157129292	Correctly identified	Used	Stinziano et al. 2024	CC_BY_4_0
	157992975	Alopecurus myosuroides Huds.	https://www.inaturalist.org/observations/157992975	Correctly identified	Used	Stinziano et al. 2024	CC_BY_4_0
	158026183	Alopecurus myosuroides Huds.	https://www.inaturalist.org/observations/158026183	Correctly identified	Used	Stinziano et al. 2024	CC_BY_NC_4_0
	158180889	Alopecurus myosuroides Huds.	https://www.inaturalist.org/observations/158180889	Correctly identified	Used	Stinziano et al. 2024	CC_BY_NC_4_0
	158207751	Alopecurus myosuroides Huds.	https://www.inaturalist.org/observations/158207751	Correctly identified	Used	Stinziano et al. 2024	CC_BY_4_0
	160011118	Alopecurus myosuroides Huds.	https://www.inaturalist.org/observations/160011118	Correctly identified	Used	Stinziano et al. 2024	CC_BY_NC_4_0
	160025138	Alopecurus myosuroides Huds.	https://www.inaturalist.org/observations/160025138	Correctly identified	Used	Stinziano et al. 2024	CC_BY_NC_4_0
	161560099	Alopecurus myosuroides Huds.	https://www.inaturalist.org/observations/161560099	Correctly identified	Used	Stinziano et al. 2024	CC_BY_NC_4_0
	162083840	Alopecurus myosuroides Huds.	https://www.inaturalist.org/observations/162083840	Correctly identified	Used	Stinziano et al. 2024	CC_BY_NC_4_0
	159145261	Alopecurus myosuroides Huds.	https://www.inaturalist.org/observations/159145261	Correctly identified	Used	Stinziano et al. 2024	CC_BY_4_0
	159410446	Alopecurus myosuroides Huds.	https://www.inaturalist.org/observations/159410446	Correctly identified	Used	Stinziano et al. 2024	CC_BY_NC_4_0
	159509466	Alopecurus myosuroides Huds.	https://www.inaturalist.org/observations/159509466	Correctly identified	Used	Stinziano et al. 2024	CC_BY_NC_4_0
	159690151	Alopecurus myosuroides Huds.	https://www.inaturalist.org/observations/159690151	Correctly identified	Used	Stinziano et al. 2024	CC_BY_NC_4_0
	159926728	Alopecurus myosuroides Huds.	https://www.inaturalist.org/observations/159926728	Correctly identified	Used	Stinziano et al. 2024	CC_BY_NC_4_0
	160035186	Alopecurus myosuroides Huds.	https://www.inaturalist.org/observations/160035186	Correctly identified	Used	Stinziano et al. 2024	CC_BY_NC_4_0
	160061155	Alopecurus myosuroides Huds.	https://www.inaturalist.org/observations/160061155	Correctly identified	Used	Stinziano et al. 2024	CC_0_1_0
	160272492	Alopecurus myosuroides Huds.	https://www.inaturalist.org/observations/160272492	Correctly identified	Used	Stinziano et al. 2024	CC_BY_NC_4_0
	160398820	Alopecurus myosuroides Huds.	https://www.inaturalist.org/observations/160398820	Correctly identified	Used	Stinziano et al. 2024	CC_BY_NC_4_0
	160615713	Alopecurus myosuroides Huds.	https://www.inaturalist.org/observations/160615713	Correctly identified	Used	Stinziano et al. 2024	CC_BY_NC_4_0
	160623888	Alopecurus myosuroides Huds.	https://www.inaturalist.org/observations/160623888	Correctly identified	Used	Stinziano et al. 2024	CC_BY_NC_4_0
	160781513	Alopecurus myosuroides Huds.	https://www.inaturalist.org/observations/160781513	Correctly identified	Used	Stinziano et al. 2024	CC_BY_4_0
	160869432	Alopecurus myosuroides Huds.	https://www.inaturalist.org/observations/160869432	Correctly identified	Used	Stinziano et al. 2024	CC_BY_NC_4_0
	160886441	Alopecurus myosuroides Huds.	https://www.inaturalist.org/observations/160886441	Correctly identified	Used	Stinziano et al. 2024	CC_BY_4_0
	161003209	Alopecurus myosuroides Huds.	https://www.inaturalist.org/observations/161003209	Correctly identified	Used	Stinziano et al. 2024	CC_BY_NC_4_0
	161276532	Alopecurus myosuroides Huds.	https://www.inaturalist.org/observations/161276532	Correctly identified	Used	Stinziano et al. 2024	CC_BY_NC_4_0
	161407929	Alopecurus myosuroides Huds.	https://www.inaturalist.org/observations/161407929	Correctly identified	Used	Stinziano et al. 2024	CC_BY_NC_4_0
	161597286	Alopecurus myosuroides Huds.	https://www.inaturalist.org/observations/161597286	Correctly identified	Used	Stinziano et al. 2024	CC_BY_NC_4_0
	161623501	Alopecurus myosuroides Huds.	https://www.inaturalist.org/observations/161623501	Correctly identified	Used	Stinziano et al. 2024	CC_BY_4_0
	161764463	Alopecurus myosuroides Huds.	https://www.inaturalist.org/observations/161764463	Correctly identified	Used	Stinziano et al. 2024	CC_BY_NC_4_0
	162106806	Alopecurus myosuroides Huds.	https://www.inaturalist.org/observations/162106806	Correctly identified	Used	Stinziano et al. 2024	CC_BY_NC_4_0
	162600908	Alopecurus myosuroides Huds.	https://www.inaturalist.org/observations/162600908	Correctly identified	Used	Stinziano et al. 2024	CC_BY_NC_4_0
	162638469	Alopecurus myosuroides Huds.	https://www.inaturalist.org/observations/162638469	Correctly identified	Used	Stinziano et al. 2024	CC_BY_4_0
	162641617	Alopecurus myosuroides Huds.	https://www.inaturalist.org/observations/162641617	Correctly identified	Used	Stinziano et al. 2024	CC_BY_NC_4_0
	162948781	Alopecurus myosuroides Huds.	https://www.inaturalist.org/observations/162948781	Correctly identified	Used	Stinziano et al. 2024	CC_BY_4_0
	162951712	Alopecurus myosuroides Huds.	https://www.inaturalist.org/observations/162951712	Correctly identified	Used	Stinziano et al. 2024	CC_BY_NC_4_0
	163267052	Alopecurus myosuroides Huds.	https://www.inaturalist.org/observations/163267052	Correctly identified	Used	Stinziano et al. 2024	CC_BY_NC_4_0
	163346712	Alopecurus myosuroides Huds.	https://www.inaturalist.org/observations/163346712	Correctly identified	Used	Stinziano et al. 2024	CC_BY_NC_4_0
	163945027	Alopecurus myosuroides Huds.	https://www.inaturalist.org/observations/163945027	Correctly identified	Used	Stinziano et al. 2024	CC_BY_NC_4_0
	164214329	Alopecurus myosuroides Huds.	https://www.inaturalist.org/observations/164214329	Correctly identified	Used	Stinziano et al. 2024	CC_BY_NC_4_0
	165193754	Alopecurus myosuroides Huds.	https://www.inaturalist.org/observations/165193754	Correctly identified	Used	Stinziano et al. 2024	CC_BY_NC_4_0
	164671164	Alopecurus myosuroides Huds.	https://www.inaturalist.org/observations/164671164	Correctly identified	Used	Stinziano et al. 2024	CC_BY_NC_4_0
	166071644	Alopecurus myosuroides Huds.	https://www.inaturalist.org/observations/166071644	Correctly identified	Used	Stinziano et al. 2024	CC_BY_NC_4_0
	185480430	Alopecurus myosuroides Huds.	https://www.inaturalist.org/observations/185480430	Correctly identified	Used	Stinziano et al. 2024	CC_BY_NC_4_0
	165145144	Alopecurus myosuroides Huds.	https://www.inaturalist.org/observations/165145144	Correctly identified	Used	Stinziano et al. 2024	CC_BY_4_0
	165764822	Alopecurus myosuroides Huds.	https://www.inaturalist.org/observations/165764822	Correctly identified	Used	Stinziano et al. 2024	CC_BY_NC_4_0
	166397722	Alopecurus myosuroides Huds.	https://www.inaturalist.org/observations/166397722	Correctly identified	Used	Stinziano et al. 2024	CC_BY_NC_4_0
	166454985	Alopecurus myosuroides Huds.	https://www.inaturalist.org/observations/166454985	Correctly identified	Used	Stinziano et al. 2024	CC_BY_NC_4_0
	167834759	Alopecurus myosuroides Huds.	https://www.inaturalist.org/observations/167834759	Correctly identified	Used	Stinziano et al. 2024	CC_BY_4_0
	168526282	Alopecurus myosuroides Huds.	https://www.inaturalist.org/observations/168526282	Correctly identified	Used	Stinziano et al. 2024	CC_BY_4_0
	168531811	Alopecurus myosuroides Huds.	https://www.inaturalist.org/observations/168531811	Correctly identified	Used	Stinziano et al. 2024	CC_BY_NC_4_0
	168890544	Alopecurus myosuroides Huds.	https://www.inaturalist.org/observations/168890544	Correctly identified	Used	Stinziano et al. 2024	CC_BY_NC_4_0
	170161521	Alopecurus myosuroides Huds.	https://www.inaturalist.org/observations/170161521	Correctly identified	Used	Stinziano et al. 2024	CC_BY_NC_4_0
	170929098	Alopecurus myosuroides Huds.	https://www.inaturalist.org/observations/170929098	Correctly identified	Used	Stinziano et al. 2024	CC_BY_NC_4_0
	172050087	Alopecurus myosuroides Huds.	https://www.inaturalist.org/observations/172050087	Incorrectly identified	Not Used	Stinziano et al. 2024	CC_BY_4_0
	174695742	Alopecurus myosuroides Huds.	https://www.inaturalist.org/observations/174695742	Correctly identified	Used	Stinziano et al. 2024	CC_BY_NC_4_0
	178901731	Alopecurus myosuroides Huds.	https://www.inaturalist.org/observations/178901731	Correctly identified	Used	Stinziano et al. 2024	CC_BY_NC_4_0
	180150759	Alopecurus myosuroides Huds.	https://www.inaturalist.org/observations/180150759	Correctly identified	Used	Stinziano et al. 2024	CC_BY_NC_4_0
	180798794	Alopecurus myosuroides Huds.	https://www.inaturalist.org/observations/180798794	Correctly identified	Used	Stinziano et al. 2024	CC_BY_NC_4_0
	145985471	Alopecurus myosuroides Huds.	https://www.inaturalist.org/observations/145985471	Correctly identified	Used	Stinziano et al. 2024	CC_BY_NC_4_0
	108022405	Alopecurus myosuroides Huds.	https://www.inaturalist.org/observations/108022405	Correctly identified	Used	Stinziano et al. 2024	CC_BY_NC_4_0
	110274303	Alopecurus myosuroides Huds.	https://www.inaturalist.org/observations/110274303	Correctly identified	Used	Stinziano et al. 2024	CC_BY_4_0
	110652488	Alopecurus myosuroides Huds.	https://www.inaturalist.org/observations/110652488	Correctly identified	Used	Stinziano et al. 2024	CC_BY_4_0
	111075208	Alopecurus myosuroides Huds.	https://www.inaturalist.org/observations/111075208	Correctly identified	Not Used	Stinziano et al. 2024	© all rights reserved
	112023544	Alopecurus myosuroides Huds.	https://www.inaturalist.org/observations/112023544	Incorrectly identified	Not Used	Stinziano et al. 2024	CC_BY_NC_4_0
	112185007	Alopecurus myosuroides Huds.	https://www.inaturalist.org/observations/112185007	Correctly identified	Used	Stinziano et al. 2024	CC_BY_NC_4_0
	112270813	Alopecurus myosuroides Huds.	https://www.inaturalist.org/observations/112270813	Correctly identified	Used	Stinziano et al. 2024	CC_BY_NC_4_0
	112301598	Alopecurus myosuroides Huds.	https://www.inaturalist.org/observations/112301598	Correctly identified	Used	Stinziano et al. 2024	CC_BY_NC_4_0
	112531009	Alopecurus myosuroides Huds.	https://www.inaturalist.org/observations/112531009	Correctly identified	Used	Stinziano et al. 2024	CC_BY_4_0
	113076540	Alopecurus myosuroides Huds.	https://www.inaturalist.org/observations/113076540	Correctly identified	Used	Stinziano et al. 2024	CC_BY_NC_4_0
	113252363	Alopecurus myosuroides Huds.	https://www.inaturalist.org/observations/113252363	Correctly identified	Used	Stinziano et al. 2024	CC_BY_NC_4_0
	113409640	Alopecurus myosuroides Huds.	https://www.inaturalist.org/observations/113409640	Correctly identified	Used	Stinziano et al. 2024	CC_BY_NC_4_0
	113435442	Alopecurus myosuroides Huds.	https://www.inaturalist.org/observations/113435442	Correctly identified	Used	Stinziano et al. 2024	CC_BY_4_0
	113569863	Alopecurus myosuroides Huds.	https://www.inaturalist.org/observations/113569863	Incorrectly identified	Not Used	Stinziano et al. 2024	CC_BY_NC_4_0
	113711433	Alopecurus myosuroides Huds.	https://www.inaturalist.org/observations/113711433	Correctly identified	Used	Stinziano et al. 2024	CC_BY_4_0
	113771047	Alopecurus myosuroides Huds.	https://www.inaturalist.org/observations/113771047	Correctly identified	Used	Stinziano et al. 2024	CC_BY_NC_4_0
	113899616	Alopecurus myosuroides Huds.	https://www.inaturalist.org/observations/113899616	Correctly identified	Used	Stinziano et al. 2024	CC_BY_NC_4_0
	113974594	Alopecurus myosuroides Huds.	https://www.inaturalist.org/observations/113974594	Correctly identified	Used	Stinziano et al. 2024	CC_BY_NC_4_0
	152769016	Alopecurus myosuroides Huds.	https://www.inaturalist.org/observations/152769016	Correctly identified	Used	Stinziano et al. 2024	CC_BY_NC_4_0
	114572735	Alopecurus myosuroides Huds.	https://www.inaturalist.org/observations/114572735	Correctly identified	Used	Stinziano et al. 2024	CC_BY_NC_4_0
	115119508	Alopecurus myosuroides Huds.	https://www.inaturalist.org/observations/115119508	Correctly identified	Not Used	Stinziano et al. 2024	CC_BY_NC_4_0
	115152512	Alopecurus myosuroides Huds.	https://www.inaturalist.org/observations/115152512	Correctly identified	Not Used	Stinziano et al. 2024	CC_BY_NC_4_0
	115698957	Alopecurus myosuroides Huds.	https://www.inaturalist.org/observations/115698957	Correctly identified	Not Used	Stinziano et al. 2024	CC_BY_NC_4_0
	115961299	Alopecurus myosuroides Huds.	https://www.inaturalist.org/observations/115961299	Correctly identified	Not Used	Stinziano et al. 2024	CC_BY_4_0
	116528968	Alopecurus myosuroides Huds.	https://www.inaturalist.org/observations/116528968	Correctly identified	Not Used	Stinziano et al. 2024	CC_BY_4_0
	116659914	Alopecurus myosuroides Huds.	https://www.inaturalist.org/observations/116659914	Correctly identified	Not Used	Stinziano et al. 2024	CC_BY_NC_4_0
	117317773	Alopecurus myosuroides Huds.	https://www.inaturalist.org/observations/117317773	Correctly identified	Not Used	Stinziano et al. 2024	CC_BY_NC_4_0
	117773104	Alopecurus myosuroides Huds.	https://www.inaturalist.org/observations/117773104	Correctly identified	Not Used	Stinziano et al. 2024	CC_BY_NC_4_0
	117786548	Alopecurus myosuroides Huds.	https://www.inaturalist.org/observations/117786548	Correctly identified	Not Used	Stinziano et al. 2024	CC_BY_NC_4_0
	117912563	Alopecurus myosuroides Huds.	https://www.inaturalist.org/observations/117912563	Correctly identified	Not Used	Stinziano et al. 2024	CC_BY_NC_4_0
	118162087	Alopecurus myosuroides Huds.	https://www.inaturalist.org/observations/118162087	Correctly identified	Not Used	Stinziano et al. 2024	CC_BY_NC_4_0
	118628995	Alopecurus myosuroides Huds.	https://www.inaturalist.org/observations/118628995	Incorrectly identified	Not Used	Stinziano et al. 2024	CC_BY_NC_4_0
	118955178	Alopecurus myosuroides Huds.	https://www.inaturalist.org/observations/118955178	Correctly identified	Not Used	Stinziano et al. 2024	CC_BY_NC_4_0
	119709423	Alopecurus myosuroides Huds.	https://www.inaturalist.org/observations/119709423	Correctly identified	Not Used	Stinziano et al. 2024	CC_BY_NC_4_0
	144556804	Alopecurus myosuroides Huds.	https://www.inaturalist.org/observations/144556804	Correctly identified	Not Used	Stinziano et al. 2024	CC_BY_NC_4_0
	120031065	Alopecurus myosuroides Huds.	https://www.inaturalist.org/observations/120031065	Correctly identified	Not Used	Stinziano et al. 2024	CC_BY_NC_4_0
	121652623	Alopecurus myosuroides Huds.	https://www.inaturalist.org/observations/121652623	Correctly identified	Not Used	Stinziano et al. 2024	CC_BY_NC_4_0
	122156456	Alopecurus myosuroides Huds.	https://www.inaturalist.org/observations/122156456	Correctly identified	Not Used	Stinziano et al. 2024	CC_BY_NC_4_0
	122343144	Alopecurus myosuroides Huds.	https://www.inaturalist.org/observations/122343144	Correctly identified	Not Used	Stinziano et al. 2024	CC_BY_4_0
	122859872	Alopecurus myosuroides Huds.	https://www.inaturalist.org/observations/122859872	Correctly identified	Not Used	Stinziano et al. 2024	CC_BY_NC_4_0
	123878653	Alopecurus myosuroides Huds.	https://www.inaturalist.org/observations/123878653	Correctly identified	Not Used	Stinziano et al. 2024	CC_BY_NC_4_0
	124507412	Alopecurus myosuroides Huds.	https://www.inaturalist.org/observations/124507412	Correctly identified	Not Used	Stinziano et al. 2024	CC_BY_4_0
	131846648	Alopecurus myosuroides Huds.	https://www.inaturalist.org/observations/131846648	Correctly identified	Not Used	Stinziano et al. 2024	CC_BY_NC_4_0
	125066333	Alopecurus myosuroides Huds.	https://www.inaturalist.org/observations/125066333	Correctly identified	Not Used	Stinziano et al. 2024	CC_BY_NC_4_0
	146138082	Alopecurus myosuroides Huds.	https://www.inaturalist.org/observations/146138082	Correctly identified	Not Used	Stinziano et al. 2024	CC_BY_NC_4_0
	106435141	Alopecurus myosuroides Huds.	https://www.inaturalist.org/observations/106435141	Correctly identified	Not Used	Stinziano et al. 2024	CC_BY_NC_4_0
	73481271	Alopecurus myosuroides Huds.	https://www.inaturalist.org/observations/73481271	Correctly identified	Not Used	Stinziano et al. 2024	CC_BY_4_0
	73481409	Alopecurus myosuroides Huds.	https://www.inaturalist.org/observations/73481409	Correctly identified	Not Used	Stinziano et al. 2024	CC_BY_4_0
	73858116	Alopecurus myosuroides Huds.	https://www.inaturalist.org/observations/73858116	Correctly identified	Not Used	Stinziano et al. 2024	CC_BY_NC_4_0
	73928879	Alopecurus myosuroides Huds.	https://www.inaturalist.org/observations/73928879	Correctly identified	Not Used	Stinziano et al. 2024	CC_BY_4_0
	74069411	Alopecurus myosuroides Huds.	https://www.inaturalist.org/observations/74069411	Correctly identified	Not Used	Stinziano et al. 2024	CC_BY_NC_4_0
	74444258	Alopecurus myosuroides Huds.	https://www.inaturalist.org/observations/74444258	Correctly identified	Not Used	Stinziano et al. 2024	CC_BY_NC_4_0
	74608644	Alopecurus myosuroides Huds.	https://www.inaturalist.org/observations/74608644	Correctly identified	Not Used	Stinziano et al. 2024	CC_BY_NC_4_0
	74609946	Alopecurus myosuroides Huds.	https://www.inaturalist.org/observations/74609946	Correctly identified	Not Used	Stinziano et al. 2024	CC_BY_NC_4_0
	74609968	Alopecurus myosuroides Huds.	https://www.inaturalist.org/observations/74609968	Correctly identified	Not Used	Stinziano et al. 2024	CC_BY_NC_4_0
	74660883	Alopecurus myosuroides Huds.	https://www.inaturalist.org/observations/74660883	Correctly identified	Not Used	Stinziano et al. 2024	CC_BY_NC_4_0
	74671143	Alopecurus myosuroides Huds.	https://www.inaturalist.org/observations/74671143	Correctly identified	Not Used	Stinziano et al. 2024	CC_BY_NC_4_0
	74761189	Alopecurus myosuroides Huds.	https://www.inaturalist.org/observations/74761189	Correctly identified	Not Used	Stinziano et al. 2024	CC_BY_NC_4_0
	74834637	Alopecurus myosuroides Huds.	https://www.inaturalist.org/observations/74834637	Correctly identified	Not Used	Stinziano et al. 2024	CC_BY_NC_4_0
	74919722	Alopecurus myosuroides Huds.	https://www.inaturalist.org/observations/74919722	Correctly identified	Not Used	Stinziano et al. 2024	CC_BY_4_0
	75423685	Alopecurus myosuroides Huds.	https://www.inaturalist.org/observations/75423685	Correctly identified	Not Used	Stinziano et al. 2024	CC_BY_4_0
	75896228	Alopecurus myosuroides Huds.	https://www.inaturalist.org/observations/75896228	Correctly identified	Not Used	Stinziano et al. 2024	CC_BY_NC_4_0
	75901478	Alopecurus myosuroides Huds.	https://www.inaturalist.org/observations/75901478	Correctly identified	Not Used	Stinziano et al. 2024	CC_BY_NC_4_0
	77259512	Alopecurus myosuroides Huds.	https://www.inaturalist.org/observations/77259512	Correctly identified	Not Used	Stinziano et al. 2024	CC_BY_NC_4_0
	81305560	Alopecurus myosuroides Huds.	https://www.inaturalist.org/observations/81305560	Correctly identified	Not Used	Stinziano et al. 2024	CC_BY_NC_4_0
	102605902	Alopecurus myosuroides Huds.	https://www.inaturalist.org/observations/102605902	Correctly identified	Not Used	Stinziano et al. 2024	CC_BY_NC_4_0
	107789844	Alopecurus myosuroides Huds.	https://www.inaturalist.org/observations/107789844	Correctly identified	Not Used	Stinziano et al. 2024	CC_BY_NC_4_0
	76191593	Alopecurus myosuroides Huds.	https://www.inaturalist.org/observations/76191593	Correctly identified	Not Used	Stinziano et al. 2024	CC_BY_NC_4_0
	76286574	Alopecurus myosuroides Huds.	https://www.inaturalist.org/observations/76286574	Correctly identified	Not Used	Stinziano et al. 2024	CC_BY_NC_4_0
	76585414	Alopecurus myosuroides Huds.	https://www.inaturalist.org/observations/76585414	Correctly identified	Not Used	Stinziano et al. 2024	CC_BY_NC_4_0
	76668680	Alopecurus myosuroides Huds.	https://www.inaturalist.org/observations/76668680	Correctly identified	Not Used	Stinziano et al. 2024	CC_BY_NC_4_0
	77043287	Alopecurus myosuroides Huds.	https://www.inaturalist.org/observations/77043287	Correctly identified	Not Used	Stinziano et al. 2024	CC_BY_NC_4_0
	77257081	Alopecurus myosuroides Huds.	https://www.inaturalist.org/observations/77257081	Correctly identified	Not Used	Stinziano et al. 2024	CC_BY_NC_4_0
	77321043	Alopecurus myosuroides Huds.	https://www.inaturalist.org/observations/77321043	Correctly identified	Not Used	Stinziano et al. 2024	CC_BY_NC_4_0
	77644400	Alopecurus myosuroides Huds.	https://www.inaturalist.org/observations/77644400	Correctly identified	Not Used	Stinziano et al. 2024	CC_BY_NC_4_0
	77723830	Alopecurus myosuroides Huds.	https://www.inaturalist.org/observations/77723830	Correctly identified	Not Used	Stinziano et al. 2024	CC_BY_NC_4_0
	77761909	Alopecurus myosuroides Huds.	https://www.inaturalist.org/observations/77761909	Correctly identified	Not Used	Stinziano et al. 2024	CC_BY_NC_4_0
	77913417	Alopecurus myosuroides Huds.	https://www.inaturalist.org/observations/77913417	Correctly identified	Not Used	Stinziano et al. 2024	CC_BY_NC_4_0
	77918019	Alopecurus myosuroides Huds.	https://www.inaturalist.org/observations/77918019	Correctly identified	Not Used	Stinziano et al. 2024	CC_BY_NC_4_0
	78244803	Alopecurus myosuroides Huds.	https://www.inaturalist.org/observations/78244803	Correctly identified	Not Used	Stinziano et al. 2024	CC_BY_NC_4_0
	78485061	Alopecurus myosuroides Huds.	https://www.inaturalist.org/observations/78485061	Correctly identified	Not Used	Stinziano et al. 2024	CC_BY_NC_4_0
	78547513	Alopecurus myosuroides Huds.	https://www.inaturalist.org/observations/78547513	Correctly identified	Not Used	Stinziano et al. 2024	CC_BY_NC_4_0
	79289169	Alopecurus myosuroides Huds.	https://www.inaturalist.org/observations/79289169	Correctly identified	Not Used	Stinziano et al. 2024	CC_BY_NC_4_0
	79500906	Alopecurus myosuroides Huds.	https://www.inaturalist.org/observations/79500906	Correctly identified	Not Used	Stinziano et al. 2024	CC_BY_NC_4_0
	79686653	Alopecurus myosuroides Huds.	https://www.inaturalist.org/observations/79686653	Correctly identified	Not Used	Stinziano et al. 2024	CC_BY_NC_4_0
	79982731	Alopecurus myosuroides Huds.	https://www.inaturalist.org/observations/79982731	Correctly identified	Not Used	Stinziano et al. 2024	CC_BY_NC_4_0
	79991804	Alopecurus myosuroides Huds.	https://www.inaturalist.org/observations/79991804	Correctly identified	Not Used	Stinziano et al. 2024	CC_BY_4_0
	80211217	Alopecurus myosuroides Huds.	https://www.inaturalist.org/observations/80211217	Correctly identified	Not Used	Stinziano et al. 2024	CC_BY_4_0
	80568656	Alopecurus myosuroides Huds.	https://www.inaturalist.org/observations/80568656	Correctly identified	Not Used	Stinziano et al. 2024	CC_BY_NC_4_0
	106243096	Alopecurus myosuroides Huds.	https://www.inaturalist.org/observations/106243096	Correctly identified	Not Used	Stinziano et al. 2024	CC_BY_NC_4_0
	81620740	Alopecurus myosuroides Huds.	https://www.inaturalist.org/observations/81620740	Correctly identified	Not Used	Stinziano et al. 2024	CC_BY_NC_4_0
	81785195	Alopecurus myosuroides Huds.	https://www.inaturalist.org/observations/81785195	Correctly identified	Not Used	Stinziano et al. 2024	CC_BY_NC_4_0
	82602350	Alopecurus myosuroides Huds.	https://www.inaturalist.org/observations/82602350	Correctly identified	Not Used	Stinziano et al. 2024	CC_BY_NC_4_0
	83093999	Alopecurus myosuroides Huds.	https://www.inaturalist.org/observations/83093999	Correctly identified	Not Used	Stinziano et al. 2024	CC_BY_NC_4_0
	83280411	Alopecurus myosuroides Huds.	https://www.inaturalist.org/observations/83280411	Correctly identified	Not Used	Stinziano et al. 2024	CC_BY_NC_4_0
	84836107	Alopecurus myosuroides Huds.	https://www.inaturalist.org/observations/84836107	Correctly identified	Not Used	Stinziano et al. 2024	CC_BY_NC_4_0
	84997044	Alopecurus myosuroides Huds.	https://www.inaturalist.org/observations/84997044	Correctly identified	Not Used	Stinziano et al. 2024	CC_BY_NC_4_0
	92258152	Alopecurus myosuroides Huds.	https://www.inaturalist.org/observations/92258152	Correctly identified	Not Used	Stinziano et al. 2024	CC_BY_NC_4_0
	97436774	Alopecurus myosuroides Huds.	https://www.inaturalist.org/observations/97436774	Correctly identified	Not Used	Stinziano et al. 2024	CC_BY_NC_4_0
	97707242	Alopecurus myosuroides Huds.	https://www.inaturalist.org/observations/97707242	Correctly identified	Not Used	Stinziano et al. 2024	CC_BY_NC_4_0
	87480683	Alopecurus myosuroides Huds.	https://www.inaturalist.org/observations/87480683	Correctly identified	Not Used	Stinziano et al. 2024	CC_BY_NC_4_0
	88792722	Alopecurus myosuroides Huds.	https://www.inaturalist.org/observations/88792722	Correctly identified	Not Used	Stinziano et al. 2024	CC_BY_4_0
	90189879	Alopecurus myosuroides Huds.	https://www.inaturalist.org/observations/90189879	Correctly identified	Not Used	Stinziano et al. 2024	© all rights reserved
	90190811	Alopecurus myosuroides Huds.	https://www.inaturalist.org/observations/90190811	Correctly identified	Not Used	Stinziano et al. 2024	© all rights reserved
	91684872	Alopecurus myosuroides Huds.	https://www.inaturalist.org/observations/91684872	Correctly identified	Not Used	Stinziano et al. 2024	CC_BY_NC_4_0
	39097050	Alopecurus myosuroides Huds.	https://www.inaturalist.org/observations/39097050	Correctly identified	Not Used	Stinziano et al. 2024	CC_BY_NC_4_0
	39737010	Alopecurus myosuroides Huds.	https://www.inaturalist.org/observations/39737010	Correctly identified	Not Used	Stinziano et al. 2024	CC_BY_NC_4_0
	40231611	Alopecurus myosuroides Huds.	https://www.inaturalist.org/observations/40231611	Correctly identified	Not Used	Stinziano et al. 2024	CC_BY_NC_4_0
	41949432	Alopecurus myosuroides Huds.	https://www.inaturalist.org/observations/41949432	Correctly identified	Not Used	Stinziano et al. 2024	CC_BY_NC_4_0
	42081224	Alopecurus myosuroides Huds.	https://www.inaturalist.org/observations/42081224	Correctly identified	Not Used	Stinziano et al. 2024	© all rights reserved
	42380517	Alopecurus myosuroides Huds.	https://www.inaturalist.org/observations/42380517	Correctly identified	Not Used	Stinziano et al. 2024	© all rights reserved
	42706038	Alopecurus myosuroides Huds.	https://www.inaturalist.org/observations/42706038	Correctly identified	Not Used	Stinziano et al. 2024	CC_BY_NC_4_0
	42750429	Alopecurus myosuroides Huds.	https://www.inaturalist.org/observations/42750429	Correctly identified	Not Used	Stinziano et al. 2024	CC_BY_NC_4_0
	42990822	Alopecurus myosuroides Huds.	https://www.inaturalist.org/observations/42990822	Correctly identified	Not Used	Stinziano et al. 2024	CC_BY_NC_4_0
	43112082	Alopecurus myosuroides Huds.	https://www.inaturalist.org/observations/43112082	Correctly identified	Not Used	Stinziano et al. 2024	CC_BY_NC_4_0
	43146553	Alopecurus myosuroides Huds.	https://www.inaturalist.org/observations/43146553	Correctly identified	Not Used	Stinziano et al. 2024	CC_BY_NC_4_0
	43378275	Alopecurus myosuroides Huds.	https://www.inaturalist.org/observations/43378275	Correctly identified	Not Used	Stinziano et al. 2024	CC_BY_NC_4_0
	44360174	Alopecurus myosuroides Huds.	https://www.inaturalist.org/observations/44360174	Correctly identified	Not Used	Stinziano et al. 2024	CC_BY_NC_4_0
	104361417	Alopecurus myosuroides Huds.	https://www.inaturalist.org/observations/104361417	Correctly identified	Not Used	Stinziano et al. 2024	CC_BY_NC_4_0
	44599998	Alopecurus myosuroides Huds.	https://www.inaturalist.org/observations/44599998	Correctly identified	Not Used	Stinziano et al. 2024	CC_BY_4_0
	44600042	Alopecurus myosuroides Huds.	https://www.inaturalist.org/observations/44600042	Correctly identified	Not Used	Stinziano et al. 2024	CC_BY_4_0
	45398745	Alopecurus myosuroides Huds.	https://www.inaturalist.org/observations/45398745	Correctly identified	Not Used	Stinziano et al. 2024	CC_BY_NC_4_0
	45766626	Alopecurus myosuroides Huds.	https://www.inaturalist.org/observations/45766626	Correctly identified	Not Used	Stinziano et al. 2024	CC_BY_NC_4_0
	46731784	Alopecurus myosuroides Huds.	https://www.inaturalist.org/observations/46731784	Correctly identified	Not Used	Stinziano et al. 2024	CC_BY_NC_4_0
	47200306	Alopecurus myosuroides Huds.	https://www.inaturalist.org/observations/47200306	Correctly identified	Not Used	Stinziano et al. 2024	CC_BY_NC_4_0
	47906588	Alopecurus myosuroides Huds.	https://www.inaturalist.org/observations/47906588	Correctly identified	Not Used	Stinziano et al. 2024	CC_BY_NC_4_0
	48026846	Alopecurus myosuroides Huds.	https://www.inaturalist.org/observations/48026846	Correctly identified	Not Used	Stinziano et al. 2024	CC_BY_NC_4_0
	48567272	Alopecurus myosuroides Huds.	https://www.inaturalist.org/observations/48567272	Correctly identified	Not Used	Stinziano et al. 2024	CC_BY_NC_4_0
	77346917	Alopecurus myosuroides Huds.	https://www.inaturalist.org/observations/77346917	Correctly identified	Not Used	Stinziano et al. 2024	CC_BY_NC_4_0
	48127752	Alopecurus myosuroides Huds.	https://www.inaturalist.org/observations/48127752	Correctly identified	Not Used	Stinziano et al. 2024	CC_BY_NC_4_0
	48215545	Alopecurus myosuroides Huds.	https://www.inaturalist.org/observations/48215545	Correctly identified	Not Used	Stinziano et al. 2024	CC_BY_NC_4_0
	48519582	Alopecurus myosuroides Huds.	https://www.inaturalist.org/observations/48519582	Correctly identified	Not Used	Stinziano et al. 2024	© all rights reserved
	49033791	Alopecurus myosuroides Huds.	https://www.inaturalist.org/observations/49033791	Correctly identified	Not Used	Stinziano et al. 2024	CC_BY_NC_4_0
	49559741	Alopecurus myosuroides Huds.	https://www.inaturalist.org/observations/49559741	Correctly identified	Not Used	Stinziano et al. 2024	CC_BY_4_0
	50510634	Alopecurus myosuroides Huds.	https://www.inaturalist.org/observations/50510634	Correctly identified	Not Used	Stinziano et al. 2024	CC_BY_NC_4_0
	51334635	Alopecurus myosuroides Huds.	https://www.inaturalist.org/observations/51334635	Correctly identified	Not Used	Stinziano et al. 2024	CC_0_1_0
	51334980	Alopecurus myosuroides Huds.	https://www.inaturalist.org/observations/51334980	Correctly identified	Not Used	Stinziano et al. 2024	CC_0_1_0
	51400344	Alopecurus myosuroides Huds.	https://www.inaturalist.org/observations/51400344	Correctly identified	Not Used	Stinziano et al. 2024	CC_BY_NC_4_0
	51413043	Alopecurus myosuroides Huds.	https://www.inaturalist.org/observations/51413043	Correctly identified	Not Used	Stinziano et al. 2024	CC_BY_NC_4_0
	51835863	Alopecurus myosuroides Huds.	https://www.inaturalist.org/observations/51835863	Correctly identified	Not Used	Stinziano et al. 2024	CC_BY_NC_4_0
	51779069	Alopecurus myosuroides Huds.	https://www.inaturalist.org/observations/51779069	Correctly identified	Not Used	Stinziano et al. 2024	CC_BY_NC_4_0
	54059388	Alopecurus myosuroides Huds.	https://www.inaturalist.org/observations/54059388	Correctly identified	Not Used	Stinziano et al. 2024	CC_BY_NC_4_0
	57266271	Alopecurus myosuroides Huds.	https://www.inaturalist.org/observations/57266271	Correctly identified	Not Used	Stinziano et al. 2024	CC_BY_NC_4_0
	69606790	Alopecurus myosuroides Huds.	https://www.inaturalist.org/observations/69606790	Correctly identified	Not Used	Stinziano et al. 2024	CC_BY_NC_4_0
	22085531	Alopecurus myosuroides Huds.	https://www.inaturalist.org/observations/22085531	Correctly identified	Not Used	Stinziano et al. 2024	© all rights reserved
	22291613	Alopecurus myosuroides Huds.	https://www.inaturalist.org/observations/22291613	Correctly identified	Not Used	Stinziano et al. 2024	CC_BY_NC_4_0
	22413858	Alopecurus myosuroides Huds.	https://www.inaturalist.org/observations/22413858	Correctly identified	Not Used	Stinziano et al. 2024	CC_BY_NC_4_0
	22423932	Alopecurus myosuroides Huds.	https://www.inaturalist.org/observations/22423932	Correctly identified	Not Used	Stinziano et al. 2024	CC_BY_NC_4_0
	22452188	Alopecurus myosuroides Huds.	https://www.inaturalist.org/observations/22452188	Correctly identified	Not Used	Stinziano et al. 2024	© all rights reserved
	24457165	Alopecurus myosuroides Huds.	https://www.inaturalist.org/observations/24457165	Correctly identified	Not Used	Stinziano et al. 2024	© all rights reserved
	24499887	Alopecurus myosuroides Huds.	https://www.inaturalist.org/observations/24499887	Correctly identified	Not Used	Stinziano et al. 2024	CC_BY_4_0
	25154601	Alopecurus myosuroides Huds.	https://www.inaturalist.org/observations/25154601	Correctly identified	Not Used	Stinziano et al. 2024	CC_BY_NC_4_0
	25231703	Alopecurus myosuroides Huds.	https://www.inaturalist.org/observations/25231703	Correctly identified	Not Used	Stinziano et al. 2024	CC_BY_4_0
	26570102	Alopecurus myosuroides Huds.	https://www.inaturalist.org/observations/26570102	Correctly identified	Not Used	Stinziano et al. 2024	CC_BY_NC_4_0
	27200723	Alopecurus myosuroides Huds.	https://www.inaturalist.org/observations/27200723	Correctly identified	Not Used	Stinziano et al. 2024	CC_0_1_0
	92347689	Alopecurus myosuroides Huds.	https://www.inaturalist.org/observations/92347689	Correctly identified	Not Used	Stinziano et al. 2024	CC_BY_NC_4_0
	28864307	Alopecurus myosuroides Huds.	https://www.inaturalist.org/observations/28864307	Correctly identified	Not Used	Stinziano et al. 2024	CC_0_1_0
	29006855	Alopecurus myosuroides Huds.	https://www.inaturalist.org/observations/29006855	Correctly identified	Not Used	Stinziano et al. 2024	CC_0_1_0
	44619102	Alopecurus myosuroides Huds.	https://www.inaturalist.org/observations/44619102	Incorrectly identified	Not Used	Stinziano et al. 2024	CC_BY_NC_4_0
	10373869	Alopecurus myosuroides Huds.	https://www.inaturalist.org/observations/10373869	Correctly identified	Not Used	Stinziano et al. 2024	CC_BY_NC_4_0
	12170158	Alopecurus myosuroides Huds.	https://www.inaturalist.org/observations/12170158	Correctly identified	Not Used	Stinziano et al. 2024	CC_BY_4_0
	12494380	Alopecurus myosuroides Huds.	https://www.inaturalist.org/observations/12494380	Correctly identified	Not Used	Stinziano et al. 2024	CC_BY_4_0
	12921000	Alopecurus myosuroides Huds.	https://www.inaturalist.org/observations/12921000	Correctly identified	Not Used	Stinziano et al. 2024	CC_BY_NC_4_0
	15520525	Alopecurus myosuroides Huds.	https://www.inaturalist.org/observations/15520525	Incorrectly identified	Not Used	Stinziano et al. 2024	CC_BY_4_0	Duplicate of 12328820 (same photo, observer, date and location).
	60679828	Alopecurus myosuroides Huds.	https://www.inaturalist.org/observations/60679828	Correctly identified	Not Used	Stinziano et al. 2024	CC_BY_NC_4_0
	13924939	Alopecurus myosuroides Huds.	https://www.inaturalist.org/observations/13924939	Correctly identified	Not Used	Stinziano et al. 2024	CC_BY_4_0
	13924943	Alopecurus myosuroides Huds.	https://www.inaturalist.org/observations/13924943	Correctly identified	Not Used	Stinziano et al. 2024	CC_BY_4_0
	15522693	Alopecurus myosuroides Huds.	https://www.inaturalist.org/observations/15522693	Correctly identified	Not Used	Stinziano et al. 2024	CC_BY_4_0
	62026880	Alopecurus myosuroides Huds.	https://www.inaturalist.org/observations/62026880	Correctly identified	Not Used	Stinziano et al. 2024	CC_BY_NC_4_0
	38633692	Alopecurus myosuroides Huds.	https://www.inaturalist.org/observations/38633692	Correctly identified	Not Used	Stinziano et al. 2024	CC_BY_NC_4_0
	2859599	Alopecurus myosuroides Huds.	https://www.inaturalist.org/observations/2859599	Correctly identified	Not Used	Stinziano et al. 2024	CC_BY_NC_4_0
	52404113	Alopecurus myosuroides Huds.	https://www.inaturalist.org/observations/52404113	Correctly identified	Not Used	Stinziano et al. 2024	CC_BY_NC_4_0
	27576352	Alopecurus myosuroides Huds.	https://www.inaturalist.org/observations/27576352	Correctly identified	Not Used	Stinziano et al. 2024	CC_BY_NC_4_0
	60446682	Alopecurus myosuroides Huds.	https://www.inaturalist.org/observations/60446682	Correctly identified	Not Used	Stinziano et al. 2024	CC_BY_NC_4_0
	15488643	Alopecurus myosuroides Huds.	https://www.inaturalist.org/observations/15488643	Correctly identified	Not Used	Stinziano et al. 2024	CC_BY_4_0
	20248842	Alopecurus myosuroides Huds.	https://www.inaturalist.org/observations/20248842	Correctly identified	Not Used	Stinziano et al. 2024	CC_BY_4_0
	19935494	Alopecurus myosuroides Huds.	https://www.inaturalist.org/observations/19935494	Correctly identified	Not Used	Stinziano et al. 2024	CC_BY_NC_4_0
	138503396	Alopecurus myosuroides Huds.	https://www.inaturalist.org/observations/138503396	Correctly identified	Not Used	Stinziano et al. 2024	CC_BY_NC_4_0
	35048033	Alopecurus myosuroides Huds.	https://www.inaturalist.org/observations/35048033	Correctly identified	Not Used	Stinziano et al. 2024	CC_BY_NC_4_0
	144029929	Alopecurus myosuroides Huds.	https://www.inaturalist.org/observations/144029929	Correctly identified	Not Used	Stinziano et al. 2024	CC_BY_NC_4_0
	48361840	Alopecurus myosuroides Huds.	https://www.inaturalist.org/observations/48361840	Correctly identified	Not Used	Stinziano et al. 2024	CC_BY_NC_4_0
	47079312	Alopecurus myosuroides Huds.	https://www.inaturalist.org/observations/47079312	Correctly identified	Not Used	Stinziano et al. 2024	CC_BY_NC_4_0
	2512464	Alopecurus myosuroides Huds.	https://www.inaturalist.org/observations/2512464	Correctly identified	Not Used	Stinziano et al. 2024	CC_BY_NC_4_0
	105395277	Echium plantagineum	https://www.inaturalist.org/observations/105395277	Not possible	Not Used	iNat Collection Project	CC_BY_NC_4_0
	105531111	Echium plantagineum	https://www.inaturalist.org/observations/105531111	Correctly identified	Used	iNat Collection Project	© all rights reserved	Contacted user and was granted permission to use any of their pictures.
	106510396	Echium plantagineum	https://www.inaturalist.org/observations/106510396	Correctly identified	Not Used	iNat Collection Project	© all rights reserved	Removed from testing
	108848313	Echium plantagineum	https://www.inaturalist.org/observations/108848313	Not possible	Not Used	iNat Collection Project	CC_BY_NC_4_0
	108848315	Echium plantagineum	https://www.inaturalist.org/observations/108848315	Correctly identified	Used	iNat Collection Project	CC_BY_NC_4_0
	109810432	Echium plantagineum	https://www.inaturalist.org/observations/109810432	Incorrectly identified	Not Used	iNat Collection Project	© all rights reserved
	110145386	Echium plantagineum	https://www.inaturalist.org/observations/110145386	Correctly identified	Used	iNat Collection Project	CC_BY_NC_4_0
	110702263	Echium plantagineum	https://www.inaturalist.org/observations/110702263	Correctly identified	Used	iNat Collection Project	CC_BY_NC_4_0
	110705160	Echium plantagineum	https://www.inaturalist.org/observations/110705160	Not possible	Not Used	iNat Collection Project	CC_BY_NC_4_0
	110933165	Echium plantagineum	https://www.inaturalist.org/observations/110933165	Correctly identified	Used	iNat Collection Project	CC_BY_NC_4_0
	111256054	Echium plantagineum	https://www.inaturalist.org/observations/111256054	Not possible	Not Used	iNat Collection Project	CC_BY_NC_4_0
	111277944	Echium plantagineum	https://www.inaturalist.org/observations/111277944	Correctly identified	Used	iNat Collection Project	© all rights reserved	Contacted user and was granted permission to use any of their pictures.
	113180223	Echium plantagineum	https://www.inaturalist.org/observations/113180223	Correctly identified	Used	iNat Collection Project	CC_BY_4_0
	113180227	Echium plantagineum	https://www.inaturalist.org/observations/113180227	Incorrectly identified	Not Used	iNat Collection Project	CC_BY_4_0
	113580083	Echium plantagineum	https://www.inaturalist.org/observations/113580083	Incorrectly identified	Not Used	iNat Collection Project	© all rights reserved
	114827045	Echium plantagineum	https://www.inaturalist.org/observations/114827045	Correctly identified	Not Used	iNat Collection Project	© all rights reserved	Removed from testing
	116723827	Echium plantagineum	https://www.inaturalist.org/observations/116723827	Correctly identified	Used	iNat Collection Project	CC_0_1_0
	117356683	Echium plantagineum	https://www.inaturalist.org/observations/117356683	Correctly identified	Not Used	iNat Collection Project	© all rights reserved	Removed from testing
	117657660	Echium plantagineum	https://www.inaturalist.org/observations/117657660	Not possible	Not Used	iNat Collection Project	CC_BY_NC_4_0
	117657663	Echium plantagineum	https://www.inaturalist.org/observations/117657663	Not possible	Not Used	iNat Collection Project	CC_BY_NC_4_0
	117657664	Echium plantagineum	https://www.inaturalist.org/observations/117657664	Not possible	Not Used	iNat Collection Project	CC_BY_NC_4_0
	117818048	Echium plantagineum	https://www.inaturalist.org/observations/117818048	Correctly identified	Used	iNat Collection Project	CC_BY_NC_4_0
	118775795	Echium plantagineum	https://www.inaturalist.org/observations/118775795	Correctly identified	Not Used	iNat Collection Project	© all rights reserved	Removed from testing
	119791445	Echium plantagineum	https://www.inaturalist.org/observations/119791445	Correctly identified	Used	iNat Collection Project	CC_BY_NC_4_0
	120419152	Echium plantagineum	https://www.inaturalist.org/observations/120419152	Correctly identified	Used	iNat Collection Project	CC_BY_NC_4_0
	120723558	Echium plantagineum	https://www.inaturalist.org/observations/120723558	Not possible	Not Used	iNat Collection Project	CC_BY_NC_4_0
	123277776	Echium plantagineum	https://www.inaturalist.org/observations/123277776	Incorrectly identified	Not Used	iNat Collection Project	CC_BY_NC_4_0
	123277808	Echium plantagineum	https://www.inaturalist.org/observations/123277808	Correctly identified	Used	iNat Collection Project	CC_BY_NC_4_0
	125259871	Echium plantagineum	https://www.inaturalist.org/observations/125259871	Correctly identified	Used	iNat Collection Project	CC_BY_NC_4_0
	125387322	Echium plantagineum	https://www.inaturalist.org/observations/125387322	Not possible	Not Used	iNat Collection Project	© mombliss all rights reserved
	125630782	Echium plantagineum	https://www.inaturalist.org/observations/125630782	Not possible	Not Used	iNat Collection Project	CC_BY_NC_4_0
	127042112	Echium plantagineum	https://www.inaturalist.org/observations/127042112	Correctly identified	Used	iNat Collection Project	CC_BY_NC_4_0
	129928458	Echium plantagineum	https://www.inaturalist.org/observations/129928458	Correctly identified	Used	iNat Collection Project	CC_BY_NC_4_0
	132075869	Echium plantagineum	https://www.inaturalist.org/observations/132075869	Correctly identified	Not Used	iNat Collection Project	© all rights reserved	Removed from testing
	139591816	Echium plantagineum	https://www.inaturalist.org/observations/139591816	Not possible	Not Used	iNat Collection Project	CC_BY_NC_4_0
	139711529	Echium plantagineum	https://www.inaturalist.org/observations/139711529	Not possible	Not Used	iNat Collection Project	CC_BY_NC_4_0
	140551008	Echium plantagineum	https://www.inaturalist.org/observations/140551008	Incorrectly identified	Not Used	iNat Collection Project	© all rights reserved
	142429043	Echium plantagineum	https://www.inaturalist.org/observations/142429043	Not possible	Not Used	iNat Collection Project	CC_BY_NC_4_0
	81320107	Echium plantagineum	https://www.inaturalist.org/observations/81320107	Correctly identified	Not Used	iNat Collection Project	© all rights reserved	Removed from testing
	88207002	Echium plantagineum	https://www.inaturalist.org/observations/88207002	Incorrectly identified	Not Used	iNat Collection Project	CC_BY_NC_4_0
	84099166	Echium plantagineum	https://www.inaturalist.org/observations/84099166	Correctly identified	Used	iNat Collection Project	CC_BY_NC_4_0
	86126867	Echium plantagineum	https://www.inaturalist.org/observations/86126867	Correctly identified	Used	iNat Collection Project	CC_BY_NC_4_0
	54891711	Echium plantagineum	https://www.inaturalist.org/observations/54891711	Not possible	Not Used	iNat Collection Project	CC_BY_NC_4_0
	55564738	Echium plantagineum	https://www.inaturalist.org/observations/55564738	Correctly identified	Used	iNat Collection Project	© all rights reserved	Contacted user and was granted permission to use any of their pictures.
	55836966	Echium plantagineum	https://www.inaturalist.org/observations/55836966	Not possible	Not Used	iNat Collection Project	© Benjamin Fahrer all rights reserved
	56287726	Echium plantagineum	https://www.inaturalist.org/observations/56287726	Not possible	Not Used	iNat Collection Project	CC_BY_NC_4_0
	58608078	Echium plantagineum	https://www.inaturalist.org/observations/58608078	Correctly identified	Used	iNat Collection Project	© all rights reserved	Contacted user and was granted permission to use any of their pictures.
	63411935	Echium plantagineum	https://www.inaturalist.org/observations/63411935	Incorrectly identified	Not Used	iNat Collection Project	CC_BY_NC_4_0
	66748584	Echium plantagineum	https://www.inaturalist.org/observations/66748584	Not possible	Not Used	iNat Collection Project	CC_BY_NC_4_0
	66978685	Echium plantagineum	https://www.inaturalist.org/observations/66978685	Correctly identified	Used	iNat Collection Project	CC_BY_NC_4_0
	127901644	Echium plantagineum	https://www.inaturalist.org/observations/127901644	Correctly identified	Used	GBIF.org (09 January 2024) GBIF Occurrence Download https://doi.org/10.15468/dl.s67nds	CC_BY_NC_4_0
	165826913	Echium plantagineum	https://www.inaturalist.org/observations/165826913	Correctly identified	Used	GBIF.org (09 January 2024) GBIF Occurrence Download https://doi.org/10.15468/dl.s67nds	CC_BY_NC_4_0
	173326981	Echium plantagineum	https://www.inaturalist.org/observations/173326981	Correctly identified	Used	GBIF.org (09 January 2024) GBIF Occurrence Download https://doi.org/10.15468/dl.s67nds	CC_BY_NC_4_0
	165826968	Echium plantagineum	https://www.inaturalist.org/observations/165826968	Correctly identified	Used	GBIF.org (09 January 2024) GBIF Occurrence Download https://doi.org/10.15468/dl.s67nds	CC_BY_NC_4_0
	168927663	Echium plantagineum	https://www.inaturalist.org/observations/168927663	Not possible	Not used	GBIF.org (09 January 2024) GBIF Occurrence Download https://doi.org/10.15468/dl.s67nds	CC_BY_NC_4_0
	174329428	Echium plantagineum	https://www.inaturalist.org/observations/174329428	Correctly identified	Used	GBIF.org (09 January 2024) GBIF Occurrence Download https://doi.org/10.15468/dl.s67nds	CC_BY_4_0
	174329637	Echium plantagineum	https://www.inaturalist.org/observations/174329637	Correctly identified	Used	GBIF.org (09 January 2024) GBIF Occurrence Download https://doi.org/10.15468/dl.s67nds	CC_BY_4_0
	173326992	Echium plantagineum	https://www.inaturalist.org/observations/173326992	Correctly identified	Used	GBIF.org (09 January 2024) GBIF Occurrence Download https://doi.org/10.15468/dl.s67nds	CC_BY_NC_4_0
	172281538	Echium plantagineum	https://www.inaturalist.org/observations/172281538	Correctly identified	Used	GBIF.org (09 January 2024) GBIF Occurrence Download https://doi.org/10.15468/dl.s67nds	CC_BY_NC_4_0
	168208375	Echium plantagineum	https://www.inaturalist.org/observations/168208375	Not possible	Not used	GBIF.org (09 January 2024) GBIF Occurrence Download https://doi.org/10.15468/dl.s67nds	CC_BY_4_0
	173326985	Echium plantagineum	https://www.inaturalist.org/observations/173326985	Not possible	Not used	GBIF.org (09 January 2024) GBIF Occurrence Download https://doi.org/10.15468/dl.s67nds	CC_BY_NC_4_0
	169066650	Echium plantagineum	https://www.inaturalist.org/observations/169066650	Correctly identified	Used	GBIF.org (09 January 2024) GBIF Occurrence Download https://doi.org/10.15468/dl.s67nds	CC_BY_NC_4_0
	172054928	Echium plantagineum	https://www.inaturalist.org/observations/172054928	Correctly identified	Used	GBIF.org (09 January 2024) GBIF Occurrence Download https://doi.org/10.15468/dl.s67nds	CC_BY_NC_4_0
	167946303	Echium plantagineum	https://www.inaturalist.org/observations/167946303	Correctly identified	Used	GBIF.org (09 January 2024) GBIF Occurrence Download https://doi.org/10.15468/dl.s67nds	CC_BY_NC_4_0
	169649694	Echium plantagineum	https://www.inaturalist.org/observations/169649694	Not possible	Not used	GBIF.org (09 January 2024) GBIF Occurrence Download https://doi.org/10.15468/dl.s67nds	CC_BY_NC_4_0
	166162435	Echium plantagineum	https://www.inaturalist.org/observations/166162435	Correctly identified	Used	GBIF.org (09 January 2024) GBIF Occurrence Download https://doi.org/10.15468/dl.s67nds	CC_BY_NC_4_0
	183540464	Echium plantagineum	https://www.inaturalist.org/observations/183540464	Not possible	Not used	GBIF.org (09 January 2024) GBIF Occurrence Download https://doi.org/10.15468/dl.s67nds	CC_BY_NC_4_0
	183810787	Echium plantagineum	https://www.inaturalist.org/observations/183810787	Not possible	Not used	GBIF.org (09 January 2024) GBIF Occurrence Download https://doi.org/10.15468/dl.s67nds	CC_BY_NC_4_0
	182013206	Echium plantagineum	https://www.inaturalist.org/observations/182013206	Not possible	Not used	GBIF.org (09 January 2024) GBIF Occurrence Download https://doi.org/10.15468/dl.s67nds	CC_BY_NC_4_0
	26439240	Echium plantagineum	https://www.inaturalist.org/observations/26439240	Correctly identified	Used	GBIF.org (09 January 2024) GBIF Occurrence Download https://doi.org/10.15468/dl.s67nds	CC_BY_NC_4_0
	60968470	Echium plantagineum	https://www.inaturalist.org/observations/60968470	Correctly identified	Used	GBIF.org (09 January 2024) GBIF Occurrence Download https://doi.org/10.15468/dl.s67nds	CC_BY_NC_4_0
	56678050	Echium plantagineum	https://www.inaturalist.org/observations/56678050	Correctly identified	Used	GBIF.org (09 January 2024) GBIF Occurrence Download https://doi.org/10.15468/dl.s67nds	CC_BY_NC_4_0
	174566127	Echium plantagineum	https://www.inaturalist.org/observations/174566127	Correctly identified	Used	GBIF.org (09 January 2024) GBIF Occurrence Download https://doi.org/10.15468/dl.s67nds	CC_BY_NC_4_0
	168852019	Echium plantagineum	https://www.inaturalist.org/observations/168852019	Correctly identified	Used	GBIF.org (09 January 2024) GBIF Occurrence Download https://doi.org/10.15468/dl.s67nds	CC_0_1_0
	167121330	Echium plantagineum	https://www.inaturalist.org/observations/167121330	Not possible	Not used	GBIF.org (09 January 2024) GBIF Occurrence Download https://doi.org/10.15468/dl.s67nds	CC_BY_NC_4_0
	165661134	Echium plantagineum	https://www.inaturalist.org/observations/165661134	Correctly identified	Used	GBIF.org (09 January 2024) GBIF Occurrence Download https://doi.org/10.15468/dl.s67nds	CC_BY_NC_4_0
	165661956	Echium plantagineum	https://www.inaturalist.org/observations/165661956	Correctly identified	Used	GBIF.org (09 January 2024) GBIF Occurrence Download https://doi.org/10.15468/dl.s67nds	CC_BY_NC_4_0
	164349085	Echium plantagineum	https://www.inaturalist.org/observations/164349085	Correctly identified	Used	GBIF.org (09 January 2024) GBIF Occurrence Download https://doi.org/10.15468/dl.s67nds	CC_BY_NC_4_0
	162098103	Echium plantagineum	https://www.inaturalist.org/observations/162098103	Correctly identified	Used	GBIF.org (09 January 2024) GBIF Occurrence Download https://doi.org/10.15468/dl.s67nds	CC_0_1_0
	162182628	Echium plantagineum	https://www.inaturalist.org/observations/162182628	Correctly identified	Used	GBIF.org (09 January 2024) GBIF Occurrence Download https://doi.org/10.15468/dl.s67nds	CC_BY_NC_4_0
	162398915	Echium plantagineum	https://www.inaturalist.org/observations/162398915	Correctly identified	Used	GBIF.org (09 January 2024) GBIF Occurrence Download https://doi.org/10.15468/dl.s67nds	CC_BY_NC_4_0
	159350610	Echium plantagineum	https://www.inaturalist.org/observations/159350610	Correctly identified	Used	GBIF.org (09 January 2024) GBIF Occurrence Download https://doi.org/10.15468/dl.s67nds	CC_BY_NC_4_0
	160070305	Echium plantagineum	https://www.inaturalist.org/observations/160070305	Correctly identified	Not used	GBIF.org (09 January 2024) GBIF Occurrence Download https://doi.org/10.15468/dl.s67nds	CC_BY_NC_4_0
	159350819	Echium plantagineum	https://www.inaturalist.org/observations/159350819	Correctly identified	Not used	GBIF.org (09 January 2024) GBIF Occurrence Download https://doi.org/10.15468/dl.s67nds	CC_BY_NC_4_0
	158286485	Echium plantagineum	https://www.inaturalist.org/observations/158286485	Correctly identified	Not used	GBIF.org (09 January 2024) GBIF Occurrence Download https://doi.org/10.15468/dl.s67nds	CC_BY_NC_4_0
	157446316	Echium plantagineum	https://www.inaturalist.org/observations/157446316	Not possible	Not used	GBIF.org (09 January 2024) GBIF Occurrence Download https://doi.org/10.15468/dl.s67nds	CC_BY_NC_4_0
	154216721	Echium plantagineum	https://www.inaturalist.org/observations/154216721	Correctly identified	Not used	GBIF.org (09 January 2024) GBIF Occurrence Download https://doi.org/10.15468/dl.s67nds	CC_BY_NC_4_0
	153526555	Echium plantagineum	https://www.inaturalist.org/observations/153526555	Correctly identified	Not used	GBIF.org (09 January 2024) GBIF Occurrence Download https://doi.org/10.15468/dl.s67nds	CC_BY_NC_4_0
	152264483	Echium plantagineum	https://www.inaturalist.org/observations/152264483	Correctly identified	Not used	GBIF.org (09 January 2024) GBIF Occurrence Download https://doi.org/10.15468/dl.s67nds	CC_BY_NC_4_0
	151356804	Echium plantagineum	https://www.inaturalist.org/observations/151356804	Correctly identified	Not used	GBIF.org (09 January 2024) GBIF Occurrence Download https://doi.org/10.15468/dl.s67nds	CC_BY_NC_4_0
	148636799	Echium plantagineum	https://www.inaturalist.org/observations/148636799	Correctly identified	Not used	GBIF.org (09 January 2024) GBIF Occurrence Download https://doi.org/10.15468/dl.s67nds	CC_BY_NC_4_0
	121814967	Echium plantagineum	https://www.inaturalist.org/observations/121814967	Not possible	Not used	GBIF.org (09 January 2024) GBIF Occurrence Download https://doi.org/10.15468/dl.s67nds	CC_BY_NC_4_0
	74306904	Echium plantagineum	https://www.inaturalist.org/observations/74306904	Correctly identified	Not used	GBIF.org (09 January 2024) GBIF Occurrence Download https://doi.org/10.15468/dl.s67nds	CC_BY_NC_4_0
	146243548	Echium plantagineum	https://www.inaturalist.org/observations/146243548	Correctly identified	Not used	GBIF.org (09 January 2024) GBIF Occurrence Download https://doi.org/10.15468/dl.s67nds	CC_BY_NC_4_0
	142429043	Echium plantagineum	https://www.inaturalist.org/observations/142429043	Correctly identified	Not used	GBIF.org (09 January 2024) GBIF Occurrence Download https://doi.org/10.15468/dl.s67nds	CC_BY_NC_4_0
	84099166	Echium plantagineum	https://www.inaturalist.org/observations/84099166	Correctly identified	Not used	GBIF.org (09 January 2024) GBIF Occurrence Download https://doi.org/10.15468/dl.s67nds	CC_BY_NC_4_0
	50956558	Echium plantagineum	https://www.inaturalist.org/observations/50956558	Correctly identified	Not used	GBIF.org (09 January 2024) GBIF Occurrence Download https://doi.org/10.15468/dl.s67nds	CC_BY_NC_4_0
	66599505	Echium plantagineum	https://www.inaturalist.org/observations/66599505	Correctly identified	Not used	GBIF.org (09 January 2024) GBIF Occurrence Download https://doi.org/10.15468/dl.s67nds	CC_BY_4_0
	125630782	Echium plantagineum	https://www.inaturalist.org/observations/125630782	Not possible	Not used	GBIF.org (09 January 2024) GBIF Occurrence Download https://doi.org/10.15468/dl.s67nds	CC_BY_NC_4_0
	66011003	Echium plantagineum	https://www.inaturalist.org/observations/66011003	Correctly identified	Not used	GBIF.org (09 January 2024) GBIF Occurrence Download https://doi.org/10.15468/dl.s67nds	CC_0_1_0
	71921298	Echium plantagineum	https://www.inaturalist.org/observations/71921298	Not assessed	Not used	GBIF.org (09 January 2024) GBIF Occurrence Download https://doi.org/10.15468/dl.s67nds	CC_BY_NC_4_0
	68982968	Echium plantagineum	https://www.inaturalist.org/observations/68982968	Not assessed	Not used	GBIF.org (09 January 2024) GBIF Occurrence Download https://doi.org/10.15468/dl.s67nds	CC_BY_NC_4_0
	69568316	Echium plantagineum	https://www.inaturalist.org/observations/69568316	Not assessed	Not used	GBIF.org (09 January 2024) GBIF Occurrence Download https://doi.org/10.15468/dl.s67nds	CC_BY_NC_4_0
	75008213	Echium plantagineum	https://www.inaturalist.org/observations/75008213	Not assessed	Not used	GBIF.org (09 January 2024) GBIF Occurrence Download https://doi.org/10.15468/dl.s67nds	CC_0_1_0
	70636188	Echium plantagineum	https://www.inaturalist.org/observations/70636188	Not assessed	Not used	GBIF.org (09 January 2024) GBIF Occurrence Download https://doi.org/10.15468/dl.s67nds	CC_BY_NC_4_0
	11853751	Echium plantagineum	https://www.inaturalist.org/observations/11853751	Not assessed	Not used	GBIF.org (09 January 2024) GBIF Occurrence Download https://doi.org/10.15468/dl.s67nds	CC_BY_NC_4_0
	42688478	Echium plantagineum	https://www.inaturalist.org/observations/42688478	Not assessed	Not used	GBIF.org (09 January 2024) GBIF Occurrence Download https://doi.org/10.15468/dl.s67nds	CC_BY_NC_4_0
	72416444	Echium plantagineum	https://www.inaturalist.org/observations/72416444	Not assessed	Not used	GBIF.org (09 January 2024) GBIF Occurrence Download https://doi.org/10.15468/dl.s67nds	CC_BY_NC_4_0
	117657664	Echium plantagineum	https://www.inaturalist.org/observations/117657664	Not assessed	Not used	GBIF.org (09 January 2024) GBIF Occurrence Download https://doi.org/10.15468/dl.s67nds	CC_BY_NC_4_0
	78923170	Echium plantagineum	https://www.inaturalist.org/observations/78923170	Not assessed	Not used	GBIF.org (09 January 2024) GBIF Occurrence Download https://doi.org/10.15468/dl.s67nds	CC_BY_NC_4_0
	99065638	Echium plantagineum	https://www.inaturalist.org/observations/99065638	Not assessed	Not used	GBIF.org (09 January 2024) GBIF Occurrence Download https://doi.org/10.15468/dl.s67nds	CC_BY_NC_4_0
	14673703	Echium plantagineum	https://www.inaturalist.org/observations/14673703	Not assessed	Not used	GBIF.org (09 January 2024) GBIF Occurrence Download https://doi.org/10.15468/dl.s67nds	CC_BY_NC_4_0
	76003802	Echium plantagineum	https://www.inaturalist.org/observations/76003802	Not assessed	Not used	GBIF.org (09 January 2024) GBIF Occurrence Download https://doi.org/10.15468/dl.s67nds	CC_BY_NC_4_0
	72389009	Echium plantagineum	https://www.inaturalist.org/observations/72389009	Not assessed	Not used	GBIF.org (09 January 2024) GBIF Occurrence Download https://doi.org/10.15468/dl.s67nds	CC_BY_NC_4_0
	75008214	Echium plantagineum	https://www.inaturalist.org/observations/75008214	Not assessed	Not used	GBIF.org (09 January 2024) GBIF Occurrence Download https://doi.org/10.15468/dl.s67nds	CC_0_1_0
	82633947	Echium plantagineum	https://www.inaturalist.org/observations/82633947	Not assessed	Not used	GBIF.org (09 January 2024) GBIF Occurrence Download https://doi.org/10.15468/dl.s67nds	CC_BY_NC_4_0
	123277776	Echium plantagineum	https://www.inaturalist.org/observations/123277776	Not assessed	Not used	GBIF.org (09 January 2024) GBIF Occurrence Download https://doi.org/10.15468/dl.s67nds	CC_BY_NC_4_0
	41270721	Echium plantagineum	https://www.inaturalist.org/observations/41270721	Not assessed	Not used	GBIF.org (09 January 2024) GBIF Occurrence Download https://doi.org/10.15468/dl.s67nds	CC_BY_4_0
	78922252	Echium plantagineum	https://www.inaturalist.org/observations/78922252	Not assessed	Not used	GBIF.org (09 January 2024) GBIF Occurrence Download https://doi.org/10.15468/dl.s67nds	CC_BY_NC_4_0
	71587771	Echium plantagineum	https://www.inaturalist.org/observations/71587771	Not assessed	Not used	GBIF.org (09 January 2024) GBIF Occurrence Download https://doi.org/10.15468/dl.s67nds	CC_BY_NC_4_0
	67237381	Echium plantagineum	https://www.inaturalist.org/observations/67237381	Not assessed	Not used	GBIF.org (09 January 2024) GBIF Occurrence Download https://doi.org/10.15468/dl.s67nds	CC_BY_NC_4_0
	102484435	Echium plantagineum	https://www.inaturalist.org/observations/102484435	Not assessed	Not used	GBIF.org (09 January 2024) GBIF Occurrence Download https://doi.org/10.15468/dl.s67nds	CC_BY_NC_4_0
	108848315	Echium plantagineum	https://www.inaturalist.org/observations/108848315	Not assessed	Not used	GBIF.org (09 January 2024) GBIF Occurrence Download https://doi.org/10.15468/dl.s67nds	CC_BY_NC_4_0
	117818048	Echium plantagineum	https://www.inaturalist.org/observations/117818048	Not assessed	Not used	GBIF.org (09 January 2024) GBIF Occurrence Download https://doi.org/10.15468/dl.s67nds	CC_BY_NC_4_0
	117657660	Echium plantagineum	https://www.inaturalist.org/observations/117657660	Not assessed	Not used	GBIF.org (09 January 2024) GBIF Occurrence Download https://doi.org/10.15468/dl.s67nds	CC_BY_NC_4_0
	113180223	Echium plantagineum	https://www.inaturalist.org/observations/113180223	Not assessed	Not used	GBIF.org (09 January 2024) GBIF Occurrence Download https://doi.org/10.15468/dl.s67nds	CC_BY_4_0
	90300042	Echium plantagineum	https://www.inaturalist.org/observations/90300042	Not assessed	Not used	GBIF.org (09 January 2024) GBIF Occurrence Download https://doi.org/10.15468/dl.s67nds	CC_BY_NC_4_0
	102486367	Echium plantagineum	https://www.inaturalist.org/observations/102486367	Not assessed	Not used	GBIF.org (09 January 2024) GBIF Occurrence Download https://doi.org/10.15468/dl.s67nds	CC_BY_NC_4_0
	119791445	Echium plantagineum	https://www.inaturalist.org/observations/119791445	Not assessed	Not used	GBIF.org (09 January 2024) GBIF Occurrence Download https://doi.org/10.15468/dl.s67nds	CC_BY_NC_4_0
	139591816	Echium plantagineum	https://www.inaturalist.org/observations/139591816	Not assessed	Not used	GBIF.org (09 January 2024) GBIF Occurrence Download https://doi.org/10.15468/dl.s67nds	CC_BY_NC_4_0
	125259871	Echium plantagineum	https://www.inaturalist.org/observations/125259871	Not assessed	Not used	GBIF.org (09 January 2024) GBIF Occurrence Download https://doi.org/10.15468/dl.s67nds	CC_BY_NC_4_0
	88750955	Echium plantagineum	https://www.inaturalist.org/observations/88750955	Not assessed	Not used	GBIF.org (09 January 2024) GBIF Occurrence Download https://doi.org/10.15468/dl.s67nds	CC_BY_NC_4_0
	113180227	Echium plantagineum	https://www.inaturalist.org/observations/113180227	Not assessed	Not used	GBIF.org (09 January 2024) GBIF Occurrence Download https://doi.org/10.15468/dl.s67nds	CC_BY_4_0
	88207002	Echium plantagineum	https://www.inaturalist.org/observations/88207002	Not assessed	Not used	GBIF.org (09 January 2024) GBIF Occurrence Download https://doi.org/10.15468/dl.s67nds	CC_BY_NC_4_0
	120723558	Echium plantagineum	https://www.inaturalist.org/observations/120723558	Not assessed	Not used	GBIF.org (09 January 2024) GBIF Occurrence Download https://doi.org/10.15468/dl.s67nds	CC_BY_NC_4_0
	105395277	Echium plantagineum	https://www.inaturalist.org/observations/105395277	Not assessed	Not used	GBIF.org (09 January 2024) GBIF Occurrence Download https://doi.org/10.15468/dl.s67nds	CC_BY_NC_4_0
	129928458	Echium plantagineum	https://www.inaturalist.org/observations/129928458	Not assessed	Not used	GBIF.org (09 January 2024) GBIF Occurrence Download https://doi.org/10.15468/dl.s67nds	CC_BY_NC_4_0
	40548562	Echium plantagineum	https://www.inaturalist.org/observations/40548562	Not assessed	Not used	GBIF.org (09 January 2024) GBIF Occurrence Download https://doi.org/10.15468/dl.s67nds	CC_BY_NC_4_0
	120419152	Echium plantagineum	https://www.inaturalist.org/observations/120419152	Not assessed	Not used	GBIF.org (09 January 2024) GBIF Occurrence Download https://doi.org/10.15468/dl.s67nds	CC_BY_NC_4_0
	108848313	Echium plantagineum	https://www.inaturalist.org/observations/108848313	Not assessed	Not used	GBIF.org (09 January 2024) GBIF Occurrence Download https://doi.org/10.15468/dl.s67nds	CC_BY_NC_4_0
	117657663	Echium plantagineum	https://www.inaturalist.org/observations/117657663	Not assessed	Not used	GBIF.org (09 January 2024) GBIF Occurrence Download https://doi.org/10.15468/dl.s67nds	CC_BY_NC_4_0
	139711529	Echium plantagineum	https://www.inaturalist.org/observations/139711529	Not assessed	Not used	GBIF.org (09 January 2024) GBIF Occurrence Download https://doi.org/10.15468/dl.s67nds	CC_BY_NC_4_0
	123277808	Echium plantagineum	https://www.inaturalist.org/observations/123277808	Not assessed	Not used	GBIF.org (09 January 2024) GBIF Occurrence Download https://doi.org/10.15468/dl.s67nds	CC_BY_NC_4_0
	127042112	Echium plantagineum	https://www.inaturalist.org/observations/127042112	Not assessed	Not used	GBIF.org (09 January 2024) GBIF Occurrence Download https://doi.org/10.15468/dl.s67nds	CC_BY_NC_4_0
	66599507	Echium plantagineum	https://www.inaturalist.org/observations/66599507	Not assessed	Not used	GBIF.org (09 January 2024) GBIF Occurrence Download https://doi.org/10.15468/dl.s67nds	CC_BY_4_0
	78244603	Echium plantagineum	https://www.inaturalist.org/observations/78244603	Not assessed	Not used	GBIF.org (09 January 2024) GBIF Occurrence Download https://doi.org/10.15468/dl.s67nds	CC_BY_NC_4_0
	116723827	Echium plantagineum	https://www.inaturalist.org/observations/116723827	Not assessed	Not used	GBIF.org (09 January 2024) GBIF Occurrence Download https://doi.org/10.15468/dl.s67nds	CC_0_1_0
	110705160	Echium plantagineum	https://www.inaturalist.org/observations/110705160	Not assessed	Not used	GBIF.org (09 January 2024) GBIF Occurrence Download https://doi.org/10.15468/dl.s67nds	CC_BY_NC_4_0
	110702263	Echium plantagineum	https://www.inaturalist.org/observations/110702263	Not assessed	Not used	GBIF.org (09 January 2024) GBIF Occurrence Download https://doi.org/10.15468/dl.s67nds	CC_BY_NC_4_0
	111256054	Echium plantagineum	https://www.inaturalist.org/observations/111256054	Not assessed	Not used	GBIF.org (09 January 2024) GBIF Occurrence Download https://doi.org/10.15468/dl.s67nds	CC_BY_NC_4_0
	110933165	Echium plantagineum	https://www.inaturalist.org/observations/110933165	Not assessed	Not used	GBIF.org (09 January 2024) GBIF Occurrence Download https://doi.org/10.15468/dl.s67nds	CC_BY_NC_4_0
	110145386	Echium plantagineum	https://www.inaturalist.org/observations/110145386	Not assessed	Not used	GBIF.org (09 January 2024) GBIF Occurrence Download https://doi.org/10.15468/dl.s67nds	CC_BY_NC_4_0
	109124545	Echium plantagineum	https://www.inaturalist.org/observations/109124545	Not assessed	Not used	GBIF.org (09 January 2024) GBIF Occurrence Download https://doi.org/10.15468/dl.s67nds	CC_BY_NC_4_0
	63411935	Echium plantagineum	https://www.inaturalist.org/observations/63411935	Not assessed	Not used	GBIF.org (09 January 2024) GBIF Occurrence Download https://doi.org/10.15468/dl.s67nds	CC_BY_NC_4_0
	80808070	Echium plantagineum	https://www.inaturalist.org/observations/80808070	Not assessed	Not used	GBIF.org (09 January 2024) GBIF Occurrence Download https://doi.org/10.15468/dl.s67nds	CC_BY_NC_4_0
	14574337	Echium plantagineum	https://www.inaturalist.org/observations/14574337	Not assessed	Not used	GBIF.org (09 January 2024) GBIF Occurrence Download https://doi.org/10.15468/dl.s67nds	CC_BY_NC_4_0
	72446690	Echium plantagineum	https://www.inaturalist.org/observations/72446690	Not assessed	Not used	GBIF.org (09 January 2024) GBIF Occurrence Download https://doi.org/10.15468/dl.s67nds	CC_BY_NC_4_0
	69416858	Echium plantagineum	https://www.inaturalist.org/observations/69416858	Not assessed	Not used	GBIF.org (09 January 2024) GBIF Occurrence Download https://doi.org/10.15468/dl.s67nds	CC_BY_NC_4_0
	69365431	Echium plantagineum	https://www.inaturalist.org/observations/69365431	Not assessed	Not used	GBIF.org (09 January 2024) GBIF Occurrence Download https://doi.org/10.15468/dl.s67nds	CC_BY_NC_4_0
	66978685	Echium plantagineum	https://www.inaturalist.org/observations/66978685	Not assessed	Not used	GBIF.org (09 January 2024) GBIF Occurrence Download https://doi.org/10.15468/dl.s67nds	CC_BY_NC_4_0
	7362437	Echium plantagineum	https://www.inaturalist.org/observations/7362437	Not assessed	Not used	GBIF.org (09 January 2024) GBIF Occurrence Download https://doi.org/10.15468/dl.s67nds	CC_BY_4_0
	6594006	Echium plantagineum	https://www.inaturalist.org/observations/6594006	Not assessed	Not used	GBIF.org (09 January 2024) GBIF Occurrence Download https://doi.org/10.15468/dl.s67nds	CC_BY_NC_4_0
	50721584	Echium plantagineum	https://www.inaturalist.org/observations/50721584	Not assessed	Not used	GBIF.org (09 January 2024) GBIF Occurrence Download https://doi.org/10.15468/dl.s67nds	CC_BY_4_0
	46431472	Echium plantagineum	https://www.inaturalist.org/observations/46431472	Not assessed	Not used	GBIF.org (09 January 2024) GBIF Occurrence Download https://doi.org/10.15468/dl.s67nds	CC_BY_NC_4_0
	46494316	Echium plantagineum	https://www.inaturalist.org/observations/46494316	Not assessed	Not used	GBIF.org (09 January 2024) GBIF Occurrence Download https://doi.org/10.15468/dl.s67nds	CC_BY_NC_4_0
	43371488	Echium plantagineum	https://www.inaturalist.org/observations/43371488	Not assessed	Not used	GBIF.org (09 January 2024) GBIF Occurrence Download https://doi.org/10.15468/dl.s67nds	CC_BY_NC_4_0
	37929906	Echium plantagineum	https://www.inaturalist.org/observations/37929906	Not assessed	Not used	GBIF.org (09 January 2024) GBIF Occurrence Download https://doi.org/10.15468/dl.s67nds	CC_BY_NC_4_0
	56287726	Echium plantagineum	https://www.inaturalist.org/observations/56287726	Not assessed	Not used	GBIF.org (09 January 2024) GBIF Occurrence Download https://doi.org/10.15468/dl.s67nds	CC_BY_NC_4_0
	46425855	Echium plantagineum	https://www.inaturalist.org/observations/46425855	Not assessed	Not used	GBIF.org (09 January 2024) GBIF Occurrence Download https://doi.org/10.15468/dl.s67nds	CC_BY_4_0
	39825536	Echium plantagineum	https://www.inaturalist.org/observations/39825536	Not assessed	Not used	GBIF.org (09 January 2024) GBIF Occurrence Download https://doi.org/10.15468/dl.s67nds	CC_BY_NC_4_0
	54891711	Echium plantagineum	https://www.inaturalist.org/observations/54891711	Not assessed	Not used	GBIF.org (09 January 2024) GBIF Occurrence Download https://doi.org/10.15468/dl.s67nds	CC_BY_NC_4_0
	40312335	Echium plantagineum	https://www.inaturalist.org/observations/40312335	Not assessed	Not used	GBIF.org (09 January 2024) GBIF Occurrence Download https://doi.org/10.15468/dl.s67nds	CC_BY_NC_4_0
	37541787	Echium plantagineum	https://www.inaturalist.org/observations/37541787	Not assessed	Not used	GBIF.org (09 January 2024) GBIF Occurrence Download https://doi.org/10.15468/dl.s67nds	CC_BY_NC_4_0
	28251725	Echium plantagineum	https://www.inaturalist.org/observations/28251725	Not assessed	Not used	GBIF.org (09 January 2024) GBIF Occurrence Download https://doi.org/10.15468/dl.s67nds	CC_BY_NC_4_0
	30577393	Echium plantagineum	https://www.inaturalist.org/observations/30577393	Not assessed	Not used	GBIF.org (09 January 2024) GBIF Occurrence Download https://doi.org/10.15468/dl.s67nds	CC_0_1_0
	30384950	Echium plantagineum	https://www.inaturalist.org/observations/30384950	Not assessed	Not used	GBIF.org (09 January 2024) GBIF Occurrence Download https://doi.org/10.15468/dl.s67nds	© all rights reserved
	23127284	Echium plantagineum	https://www.inaturalist.org/observations/23127284	Not assessed	Not used	GBIF.org (09 January 2024) GBIF Occurrence Download https://doi.org/10.15468/dl.s67nds	CC_BY_NC_4_0
	9736432	Echium plantagineum	https://www.inaturalist.org/observations/9736432	Not assessed	Not used	GBIF.org (09 January 2024) GBIF Occurrence Download https://doi.org/10.15468/dl.s67nds	CC_BY_NC_4_0
	1630307	Echium plantagineum	http://www.inaturalist.org/observations/1630307	Not assessed	Not used	GBIF.org (09 January 2024) GBIF Occurrence Download https://doi.org/10.15468/dl.s67nds	CC_BY_NC_4_0
	4520529	Echium plantagineum	http://www.inaturalist.org/observations/4520529	Not assessed	Not used	GBIF.org (09 January 2024) GBIF Occurrence Download https://doi.org/10.15468/dl.s67nds	CC_BY_4_0
	1909443	Echium plantagineum	http://www.inaturalist.org/observations/1909443	Not assessed	Not used	GBIF.org (09 January 2024) GBIF Occurrence Download https://doi.org/10.15468/dl.s67nds	CC_BY_NC_4_0
	159548121	Eriochloa villosa (Thunb.) Kunth	https://www.inaturalist.org/observations/159548121	Correctly identified	Used	Stinziano et al. 2024	CC_BY_NC_4_0
	163651579	Eriochloa villosa (Thunb.) Kunth	https://www.inaturalist.org/observations/163651579	Incorrectly identified	Not Used	Stinziano et al. 2024	CC_BY_NC_4_0
	166229788	Eriochloa villosa (Thunb.) Kunth	https://www.inaturalist.org/observations/166229788	Correctly identified	Used	Stinziano et al. 2024	CC_BY_NC_4_0
	171635210	Eriochloa villosa (Thunb.) Kunth	https://www.inaturalist.org/observations/171635210	Correctly identified	Used	Stinziano et al. 2024	CC_0_1_0
	171666550	Eriochloa villosa (Thunb.) Kunth	https://www.inaturalist.org/observations/171666550	Correctly identified	Used	Stinziano et al. 2024	CC_BY_NC_4_0
	173037000	Eriochloa villosa (Thunb.) Kunth	https://www.inaturalist.org/observations/173037000	Correctly identified	Used	Stinziano et al. 2024	CC_BY_NC_4_0
	173904677	Eriochloa villosa (Thunb.) Kunth	https://www.inaturalist.org/observations/173904677	Correctly identified	Used	Stinziano et al. 2024	CC_BY_NC_4_0
	175380460	Eriochloa villosa (Thunb.) Kunth	https://www.inaturalist.org/observations/175380460	Correctly identified	Used	Stinziano et al. 2024	CC_BY_NC_4_0
	175757318	Eriochloa villosa (Thunb.) Kunth	https://www.inaturalist.org/observations/175757318	Correctly identified	Used	Stinziano et al. 2024	CC_BY_NC_4_0
	181777797	Eriochloa villosa (Thunb.) Kunth	https://www.inaturalist.org/observations/181777797	Correctly identified	Used	Stinziano et al. 2024	CC_BY_NC_4_0
	176130645	Eriochloa villosa (Thunb.) Kunth	https://www.inaturalist.org/observations/176130645	Correctly identified	Used	Stinziano et al. 2024	CC_BY_NC_4_0
	176446517	Eriochloa villosa (Thunb.) Kunth	https://www.inaturalist.org/observations/176446517	Correctly identified	Used	Stinziano et al. 2024	CC_BY_ND_4_0
	176520438	Eriochloa villosa (Thunb.) Kunth	https://www.inaturalist.org/observations/176520438	Not possible	Not Used	Stinziano et al. 2024	CC_BY_NC_4_0
	176520681	Eriochloa villosa (Thunb.) Kunth	https://www.inaturalist.org/observations/176520681	Not possible	Not Used	Stinziano et al. 2024	CC_BY_NC_4_0
	176870510	Eriochloa villosa (Thunb.) Kunth	https://www.inaturalist.org/observations/176870510	Not possible	Not Used	Stinziano et al. 2024	CC_BY_NC_4_0
	177186294	Eriochloa villosa (Thunb.) Kunth	https://www.inaturalist.org/observations/177186294	Correctly identified	Used	Stinziano et al. 2024	CC_BY_NC_4_0
	177203856	Eriochloa villosa (Thunb.) Kunth	https://www.inaturalist.org/observations/177203856	Correctly identified	Used	Stinziano et al. 2024	CC_BY_NC_4_0
	178032669	Eriochloa villosa (Thunb.) Kunth	https://www.inaturalist.org/observations/178032669	Correctly identified	Used	Stinziano et al. 2024	CC_BY_NC_4_0
	178043291	Eriochloa villosa (Thunb.) Kunth	https://www.inaturalist.org/observations/178043291	Correctly identified	Used	Stinziano et al. 2024	CC_BY_NC_4_0
	178288891	Eriochloa villosa (Thunb.) Kunth	https://www.inaturalist.org/observations/178288891	Not possible	Not Used	Stinziano et al. 2024	CC_BY_NC_4_0
	178723637	Eriochloa villosa (Thunb.) Kunth	https://www.inaturalist.org/observations/178723637	Correctly identified	Used	Stinziano et al. 2024	CC_BY_4_0
	178862412	Eriochloa villosa (Thunb.) Kunth	https://www.inaturalist.org/observations/178862412	Correctly identified	Used	Stinziano et al. 2024	CC_BY_NC_4_0
	179303996	Eriochloa villosa (Thunb.) Kunth	https://www.inaturalist.org/observations/179303996	Correctly identified	Used	Stinziano et al. 2024	CC_BY_NC_4_0
	179388436	Eriochloa villosa (Thunb.) Kunth	https://www.inaturalist.org/observations/179388436	Correctly identified	Used	Stinziano et al. 2024	CC_BY_NC_4_0
	179881743	Eriochloa villosa (Thunb.) Kunth	https://www.inaturalist.org/observations/179881743	Correctly identified	Used	Stinziano et al. 2024	CC_BY_NC_4_0
	179987772	Eriochloa villosa (Thunb.) Kunth	https://www.inaturalist.org/observations/179987772	Correctly identified	Used	Stinziano et al. 2024	CC_BY_NC_4_0
	180283605	Eriochloa villosa (Thunb.) Kunth	https://www.inaturalist.org/observations/180283605	Correctly identified	Used	Stinziano et al. 2024	CC_BY_4_0
	180639378	Eriochloa villosa (Thunb.) Kunth	https://www.inaturalist.org/observations/180639378	Correctly identified	Used	Stinziano et al. 2024	CC_BY_NC_4_0
	180745541	Eriochloa villosa (Thunb.) Kunth	https://www.inaturalist.org/observations/180745541	Correctly identified	Used	Stinziano et al. 2024	CC_BY_NC_4_0
	180917675	Eriochloa villosa (Thunb.) Kunth	https://www.inaturalist.org/observations/180917675	Correctly identified	Used	Stinziano et al. 2024	CC_BY_NC_4_0
	180958773	Eriochloa villosa (Thunb.) Kunth	https://www.inaturalist.org/observations/180958773	Correctly identified	Used	Stinziano et al. 2024	CC_BY_NC_4_0
	180959175	Eriochloa villosa (Thunb.) Kunth	https://www.inaturalist.org/observations/180959175	Correctly identified	Used	Stinziano et al. 2024	CC_BY_NC_4_0
	180978199	Eriochloa villosa (Thunb.) Kunth	https://www.inaturalist.org/observations/180978199	Correctly identified	Used	Stinziano et al. 2024	CC_BY_NC_4_0
	181099713	Eriochloa villosa (Thunb.) Kunth	https://www.inaturalist.org/observations/181099713	Correctly identified	Used	Stinziano et al. 2024	CC_BY_4_0
	184367484	Eriochloa villosa (Thunb.) Kunth	https://www.inaturalist.org/observations/184367484	Not possible	Not Used	Stinziano et al. 2024	CC_BY_NC_4_0
	184524806	Eriochloa villosa (Thunb.) Kunth	https://www.inaturalist.org/observations/184524806	Not possible	Not Used	Stinziano et al. 2024	CC_BY_NC_4_0
	184549746	Eriochloa villosa (Thunb.) Kunth	https://www.inaturalist.org/observations/184549746	Correctly identified	Used	Stinziano et al. 2024	CC_BY_NC_4_0
	184554227	Eriochloa villosa (Thunb.) Kunth	https://www.inaturalist.org/observations/184554227	Correctly identified	Used	Stinziano et al. 2024	CC_BY_NC_4_0
	185876575	Eriochloa villosa (Thunb.) Kunth	https://www.inaturalist.org/observations/185876575	Correctly identified	Used	Stinziano et al. 2024	CC_BY_NC_4_0
	185890944	Eriochloa villosa (Thunb.) Kunth	https://www.inaturalist.org/observations/185890944	Correctly identified	Used	Stinziano et al. 2024	CC_BY_NC_4_0
	185890948	Eriochloa villosa (Thunb.) Kunth	https://www.inaturalist.org/observations/185890948	Correctly identified	Used	Stinziano et al. 2024	CC_BY_NC_4_0
	185918392	Eriochloa villosa (Thunb.) Kunth	https://www.inaturalist.org/observations/185918392	Correctly identified	Used	Stinziano et al. 2024	CC_BY_NC_4_0
	181734558	Eriochloa villosa (Thunb.) Kunth	https://www.inaturalist.org/observations/181734558	Not possible	Not Used	Stinziano et al. 2024	CC_BY_NC_4_0
	182328641	Eriochloa villosa (Thunb.) Kunth	https://www.inaturalist.org/observations/182328641	Correctly identified	Used	Stinziano et al. 2024	CC_BY_NC_4_0
	182404014	Eriochloa villosa (Thunb.) Kunth	https://www.inaturalist.org/observations/182404014	Correctly identified	Used	Stinziano et al. 2024	CC_BY_NC_4_0
	182980746	Eriochloa villosa (Thunb.) Kunth	https://www.inaturalist.org/observations/182980746	Not possible	Not Used	Stinziano et al. 2024	CC_BY_NC_4_0
	183102574	Eriochloa villosa (Thunb.) Kunth	https://www.inaturalist.org/observations/183102574	Correctly identified	Used	Stinziano et al. 2024	CC_BY_NC_4_0
	183126246	Eriochloa villosa (Thunb.) Kunth	https://www.inaturalist.org/observations/183126246	Not possible	Not Used	Stinziano et al. 2024	CC_BY_NC_4_0
	183294735	Eriochloa villosa (Thunb.) Kunth	https://www.inaturalist.org/observations/183294735	Correctly identified	Used	Stinziano et al. 2024	CC_BY_NC_4_0
	183324229	Eriochloa villosa (Thunb.) Kunth	https://www.inaturalist.org/observations/183324229	Correctly identified	Not Used	Stinziano et al. 2024	CC_BY_NC_4_0
	183498406	Eriochloa villosa (Thunb.) Kunth	https://www.inaturalist.org/observations/183498406	Correctly identified	Used	Stinziano et al. 2024	CC_BY_NC_4_0
	184021294	Eriochloa villosa (Thunb.) Kunth	https://www.inaturalist.org/observations/184021294	Correctly identified	Used	Stinziano et al. 2024	CC_BY_NC_4_0
	184214492	Eriochloa villosa (Thunb.) Kunth	https://www.inaturalist.org/observations/184214492	Correctly identified	Used	Stinziano et al. 2024	CC_BY_4_0
	184573947	Eriochloa villosa (Thunb.) Kunth	https://www.inaturalist.org/observations/184573947	Correctly identified	Used	Stinziano et al. 2024	CC_BY_NC_4_0
	184757068	Eriochloa villosa (Thunb.) Kunth	https://www.inaturalist.org/observations/184757068	Correctly identified	Used	Stinziano et al. 2024	CC_BY_4_0
	184919384	Eriochloa villosa (Thunb.) Kunth	https://www.inaturalist.org/observations/184919384	Correctly identified	Used	Stinziano et al. 2024	CC_BY_NC_4_0
	185239495	Eriochloa villosa (Thunb.) Kunth	https://www.inaturalist.org/observations/185239495	Correctly identified	Used	Stinziano et al. 2024	CC_BY_NC_SA_4_0
	185268577	Eriochloa villosa (Thunb.) Kunth	https://www.inaturalist.org/observations/185268577	Not possible	Not Used	Stinziano et al. 2024	CC_BY_NC_4_0
	185307886	Eriochloa villosa (Thunb.) Kunth	https://www.inaturalist.org/observations/185307886	Correctly identified	Used	Stinziano et al. 2024	CC_BY_NC_4_0
	186372491	Eriochloa villosa (Thunb.) Kunth	https://www.inaturalist.org/observations/186372491	Correctly identified	Used	Stinziano et al. 2024	CC_BY_NC_4_0
	186427339	Eriochloa villosa (Thunb.) Kunth	https://www.inaturalist.org/observations/186427339	Correctly identified	Used	Stinziano et al. 2024	CC_BY_NC_4_0
	186558155	Eriochloa villosa (Thunb.) Kunth	https://www.inaturalist.org/observations/186558155	Correctly identified	Used	Stinziano et al. 2024	CC_BY_NC_4_0
	186709690	Eriochloa villosa (Thunb.) Kunth	https://www.inaturalist.org/observations/186709690	Correctly identified	Used	Stinziano et al. 2024	CC_BY_NC_4_0
	186840620	Eriochloa villosa (Thunb.) Kunth	https://www.inaturalist.org/observations/186840620	Not possible	Not Used	Stinziano et al. 2024	CC_BY_NC_4_0
	186418468	Eriochloa villosa (Thunb.) Kunth	https://www.inaturalist.org/observations/186418468	Not possible	Not Used	Stinziano et al. 2024	CC_BY_NC_4_0
	186845738	Eriochloa villosa (Thunb.) Kunth	https://www.inaturalist.org/observations/186845738	Not possible	Not Used	Stinziano et al. 2024	CC_BY_4_0
	122294141	Eriochloa villosa (Thunb.) Kunth	https://www.inaturalist.org/observations/122294141	Incorrectly identified	Not Used	Stinziano et al. 2024	CC_BY_NC_4_0
	123836322	Eriochloa villosa (Thunb.) Kunth	https://www.inaturalist.org/observations/123836322	Correctly identified	Used	Stinziano et al. 2024	CC_BY_NC_4_0
	124003732	Eriochloa villosa (Thunb.) Kunth	https://www.inaturalist.org/observations/124003732	Correctly identified	Used	Stinziano et al. 2024	CC_BY_NC_4_0
	124079673	Eriochloa villosa (Thunb.) Kunth	https://www.inaturalist.org/observations/124079673	Correctly identified	Used	Stinziano et al. 2024	CC_BY_NC_4_0
	124079674	Eriochloa villosa (Thunb.) Kunth	https://www.inaturalist.org/observations/124079674	Correctly identified	Used	Stinziano et al. 2024	CC_BY_NC_4_0
	148318494	Eriochloa villosa (Thunb.) Kunth	https://www.inaturalist.org/observations/148318494	Correctly identified	Used	Stinziano et al. 2024	CC_BY_NC_4_0
	124407029	Eriochloa villosa (Thunb.) Kunth	https://www.inaturalist.org/observations/124407029	Correctly identified	Used	Stinziano et al. 2024	CC_BY_NC_4_0
	124407465	Eriochloa villosa (Thunb.) Kunth	https://www.inaturalist.org/observations/124407465	Correctly identified	Used	Stinziano et al. 2024	CC_BY_NC_4_0
	124408199	Eriochloa villosa (Thunb.) Kunth	https://www.inaturalist.org/observations/124408199	Not possible	Not Used	Stinziano et al. 2024	CC_BY_NC_4_0
	124408257	Eriochloa villosa (Thunb.) Kunth	https://www.inaturalist.org/observations/124408257	Correctly identified	Used	Stinziano et al. 2024	CC_BY_NC_4_0
	124409683	Eriochloa villosa (Thunb.) Kunth	https://www.inaturalist.org/observations/124409683	Correctly identified	Used	Stinziano et al. 2024	CC_BY_NC_4_0
	124410185	Eriochloa villosa (Thunb.) Kunth	https://www.inaturalist.org/observations/124410185	Not possible	Not Used	Stinziano et al. 2024	CC_BY_NC_4_0
	124410660	Eriochloa villosa (Thunb.) Kunth	https://www.inaturalist.org/observations/124410660	Correctly identified	Used	Stinziano et al. 2024	CC_BY_NC_4_0
	124410813	Eriochloa villosa (Thunb.) Kunth	https://www.inaturalist.org/observations/124410813	Correctly identified	Used	Stinziano et al. 2024	CC_BY_NC_4_0
	124418668	Eriochloa villosa (Thunb.) Kunth	https://www.inaturalist.org/observations/124418668	Correctly identified	Used	Stinziano et al. 2024	CC_BY_NC_4_0
	125452542	Eriochloa villosa (Thunb.) Kunth	https://www.inaturalist.org/observations/125452542	Incorrectly identified	Not Used	Stinziano et al. 2024	CC_BY_NC_4_0
	125588311	Eriochloa villosa (Thunb.) Kunth	https://www.inaturalist.org/observations/125588311	Correctly identified	Used	Stinziano et al. 2024	CC_BY_NC_4_0
	125744261	Eriochloa villosa (Thunb.) Kunth	https://www.inaturalist.org/observations/125744261	Correctly identified	Used	Stinziano et al. 2024	CC_BY_NC_4_0
	125776954	Eriochloa villosa (Thunb.) Kunth	https://www.inaturalist.org/observations/125776954	Correctly identified	Used	Stinziano et al. 2024	CC_BY_NC_4_0
	126900131	Eriochloa villosa (Thunb.) Kunth	https://www.inaturalist.org/observations/126900131	Correctly identified	Used	Stinziano et al. 2024	CC_BY_4_0
	127245712	Eriochloa villosa (Thunb.) Kunth	https://www.inaturalist.org/observations/127245712	Correctly identified	Used	Stinziano et al. 2024	CC_BY_NC_4_0
	127415863	Eriochloa villosa (Thunb.) Kunth	https://www.inaturalist.org/observations/127415863	Correctly identified	Used	Stinziano et al. 2024	CC_BY_NC_4_0
	127507590	Eriochloa villosa (Thunb.) Kunth	https://www.inaturalist.org/observations/127507590	Not possible	Not Used	Stinziano et al. 2024	CC_BY_NC_4_0
	127872775	Eriochloa villosa (Thunb.) Kunth	https://www.inaturalist.org/observations/127872775	Correctly identified	Used	Stinziano et al. 2024	CC_BY_NC_4_0
	128192628	Eriochloa villosa (Thunb.) Kunth	https://www.inaturalist.org/observations/128192628	Not possible	Not Used	Stinziano et al. 2024	CC_BY_NC_4_0
	128228173	Eriochloa villosa (Thunb.) Kunth	https://www.inaturalist.org/observations/128228173	Not possible	Not Used	Stinziano et al. 2024	CC_BY_NC_4_0
	133724755	Eriochloa villosa (Thunb.) Kunth	https://www.inaturalist.org/observations/133724755	Correctly identified	Used	Stinziano et al. 2024	CC_BY_NC_4_0
	129447108	Eriochloa villosa (Thunb.) Kunth	https://www.inaturalist.org/observations/129447108	Correctly identified	Used	Stinziano et al. 2024	CC_BY_NC_4_0
	129596142	Eriochloa villosa (Thunb.) Kunth	https://www.inaturalist.org/observations/129596142	Correctly identified	Used	Stinziano et al. 2024	CC_BY_NC_4_0
	130398340	Eriochloa villosa (Thunb.) Kunth	https://www.inaturalist.org/observations/130398340	Correctly identified	Used	Stinziano et al. 2024	CC_BY_NC_4_0
	130568672	Eriochloa villosa (Thunb.) Kunth	https://www.inaturalist.org/observations/130568672	Correctly identified	Used	Stinziano et al. 2024	CC_BY_NC_4_0
	130580287	Eriochloa villosa (Thunb.) Kunth	https://www.inaturalist.org/observations/130580287	Correctly identified	Used	Stinziano et al. 2024	CC_BY_NC_4_0
	130688080	Eriochloa villosa (Thunb.) Kunth	https://www.inaturalist.org/observations/130688080	Correctly identified	Used	Stinziano et al. 2024	CC_BY_NC_4_0
	130704685	Eriochloa villosa (Thunb.) Kunth	https://www.inaturalist.org/observations/130704685	Not possible	Not Used	Stinziano et al. 2024	CC_BY_NC_4_0
	130873828	Eriochloa villosa (Thunb.) Kunth	https://www.inaturalist.org/observations/130873828	Correctly identified	Used	Stinziano et al. 2024	CC_BY_NC_4_0
	131043618	Eriochloa villosa (Thunb.) Kunth	https://www.inaturalist.org/observations/131043618	Correctly identified	Used	Stinziano et al. 2024	CC_BY_NC_4_0
	131146151	Eriochloa villosa (Thunb.) Kunth	https://www.inaturalist.org/observations/131146151	Not possible	Not Used	Stinziano et al. 2024	CC_BY_NC_4_0
	131229226	Eriochloa villosa (Thunb.) Kunth	https://www.inaturalist.org/observations/131229226	Correctly identified	Used	Stinziano et al. 2024	CC_BY_ND_4_0
	131675359	Eriochloa villosa (Thunb.) Kunth	https://www.inaturalist.org/observations/131675359	Not possible	Not Used	Stinziano et al. 2024	CC_BY_NC_4_0
	131727586	Eriochloa villosa (Thunb.) Kunth	https://www.inaturalist.org/observations/131727586	Correctly identified	Not Used	Stinziano et al. 2024	CC_BY_NC_4_0
	131818171	Eriochloa villosa (Thunb.) Kunth	https://www.inaturalist.org/observations/131818171	Correctly identified	Used	Stinziano et al. 2024	CC_BY_NC_4_0
	131855177	Eriochloa villosa (Thunb.) Kunth	https://www.inaturalist.org/observations/131855177	Correctly identified	Used	Stinziano et al. 2024	CC_BY_NC_4_0
	132461666	Eriochloa villosa (Thunb.) Kunth	https://www.inaturalist.org/observations/132461666	Correctly identified	Used	Stinziano et al. 2024	CC_BY_NC_4_0
	132531769	Eriochloa villosa (Thunb.) Kunth	https://www.inaturalist.org/observations/132531769	Correctly identified	Used	Stinziano et al. 2024	CC_BY_NC_4_0
	132675051	Eriochloa villosa (Thunb.) Kunth	https://www.inaturalist.org/observations/132675051	Correctly identified	Used	Stinziano et al. 2024	CC_BY_NC_4_0
	132733527	Eriochloa villosa (Thunb.) Kunth	https://www.inaturalist.org/observations/132733527	Correctly identified	Used	Stinziano et al. 2024	CC_BY_NC_4_0
	132801779	Eriochloa villosa (Thunb.) Kunth	https://www.inaturalist.org/observations/132801779	Incorrectly identified	Not Used	Stinziano et al. 2024	CC_BY_NC_4_0
	133021335	Eriochloa villosa (Thunb.) Kunth	https://www.inaturalist.org/observations/133021335	Correctly identified	Used	Stinziano et al. 2024	CC_BY_NC_4_0
	133079091	Eriochloa villosa (Thunb.) Kunth	https://www.inaturalist.org/observations/133079091	Correctly identified	Used	Stinziano et al. 2024	CC_BY_NC_4_0
	133093164	Eriochloa villosa (Thunb.) Kunth	https://www.inaturalist.org/observations/133093164	Correctly identified	Used	Stinziano et al. 2024	CC_BY_NC_4_0
	133376114	Eriochloa villosa (Thunb.) Kunth	https://www.inaturalist.org/observations/133376114	Not possible	Not Used	Stinziano et al. 2024	CC_BY_NC_4_0
	134265907	Eriochloa villosa (Thunb.) Kunth	https://www.inaturalist.org/observations/134265907	Not possible	Not Used	Stinziano et al. 2024	CC_BY_NC_4_0
	145963282	Eriochloa villosa (Thunb.) Kunth	https://www.inaturalist.org/observations/145963282	Correctly identified	Used	Stinziano et al. 2024	CC_BY_NC_4_0
	133218164	Eriochloa villosa (Thunb.) Kunth	https://www.inaturalist.org/observations/133218164	Correctly identified	Used	Stinziano et al. 2024	CC_BY_NC_4_0
	133433131	Eriochloa villosa (Thunb.) Kunth	https://www.inaturalist.org/observations/133433131	Correctly identified	Used	Stinziano et al. 2024	CC_BY_NC_4_0
	133934817	Eriochloa villosa (Thunb.) Kunth	https://www.inaturalist.org/observations/133934817	Correctly identified	Used	Stinziano et al. 2024	CC_BY_4_0
	134641055	Eriochloa villosa (Thunb.) Kunth	https://www.inaturalist.org/observations/134641055	Correctly identified	Used	Stinziano et al. 2024	CC_BY_NC_4_0
	134849158	Eriochloa villosa (Thunb.) Kunth	https://www.inaturalist.org/observations/134849158	Correctly identified	Used	Stinziano et al. 2024	CC_BY_NC_4_0
	135011698	Eriochloa villosa (Thunb.) Kunth	https://www.inaturalist.org/observations/135011698	Correctly identified	Used	Stinziano et al. 2024	CC_BY_NC_4_0
	135148554	Eriochloa villosa (Thunb.) Kunth	https://www.inaturalist.org/observations/135148554	Correctly identified	Used	Stinziano et al. 2024	CC_BY_NC_4_0
	135330474	Eriochloa villosa (Thunb.) Kunth	https://www.inaturalist.org/observations/135330474	Correctly identified	Used	Stinziano et al. 2024	CC_BY_4_0
	135337290	Eriochloa villosa (Thunb.) Kunth	https://www.inaturalist.org/observations/135337290	Correctly identified	Used	Stinziano et al. 2024	CC_BY_NC_SA_4_0
	135480440	Eriochloa villosa (Thunb.) Kunth	https://www.inaturalist.org/observations/135480440	Not possible	Not Used	Stinziano et al. 2024	CC_BY_4_0
	135497146	Eriochloa villosa (Thunb.) Kunth	https://www.inaturalist.org/observations/135497146	Correctly identified	Used	Stinziano et al. 2024	CC_BY_NC_4_0
	135657051	Eriochloa villosa (Thunb.) Kunth	https://www.inaturalist.org/observations/135657051	Correctly identified	Not Used	Stinziano et al. 2024	CC_BY_NC_4_0
	135678852	Eriochloa villosa (Thunb.) Kunth	https://www.inaturalist.org/observations/135678852	Correctly identified	Not Used	Stinziano et al. 2024	CC_BY_NC_4_0
	135903580	Eriochloa villosa (Thunb.) Kunth	https://www.inaturalist.org/observations/135903580	Correctly identified	Not Used	Stinziano et al. 2024	CC_BY_NC_4_0
	136071429	Eriochloa villosa (Thunb.) Kunth	https://www.inaturalist.org/observations/136071429	Incorrectly identified	Not Used	Stinziano et al. 2024	CC_BY_NC_4_0
	136175600	Eriochloa villosa (Thunb.) Kunth	https://www.inaturalist.org/observations/136175600	Not possible	Not Used	Stinziano et al. 2024	CC_BY_NC_4_0
	136215229	Eriochloa villosa (Thunb.) Kunth	https://www.inaturalist.org/observations/136215229	Correctly identified	Not Used	Stinziano et al. 2024	CC_BY_NC_4_0
	136240893	Eriochloa villosa (Thunb.) Kunth	https://www.inaturalist.org/observations/136240893	Not possible	Not Used	Stinziano et al. 2024	CC_BY_4_0
	136313714	Eriochloa villosa (Thunb.) Kunth	https://www.inaturalist.org/observations/136313714	Correctly identified	Not Used	Stinziano et al. 2024	CC_BY_NC_4_0
	136389583	Eriochloa villosa (Thunb.) Kunth	https://www.inaturalist.org/observations/136389583	Correctly identified	Not Used	Stinziano et al. 2024	CC_BY_4_0
	136745314	Eriochloa villosa (Thunb.) Kunth	https://www.inaturalist.org/observations/136745314	Correctly identified	Not Used	Stinziano et al. 2024	CC_BY_NC_4_0
	138505789	Eriochloa villosa (Thunb.) Kunth	https://www.inaturalist.org/observations/138505789	Correctly identified	Not Used	Stinziano et al. 2024	CC_BY_NC_4_0
	139058882	Eriochloa villosa (Thunb.) Kunth	https://www.inaturalist.org/observations/139058882	Not possible	Not Used	Stinziano et al. 2024	CC_BY_NC_4_0
	146283400	Eriochloa villosa (Thunb.) Kunth	https://www.inaturalist.org/observations/146283400	Correctly identified	Not Used	Stinziano et al. 2024	CC_BY_NC_4_0
	137371105	Eriochloa villosa (Thunb.) Kunth	https://www.inaturalist.org/observations/137371105	Correctly identified	Not Used	Stinziano et al. 2024	CC_BY_NC_4_0
	137406109	Eriochloa villosa (Thunb.) Kunth	https://www.inaturalist.org/observations/137406109	Correctly identified	Not Used	Stinziano et al. 2024	CC_BY_NC_4_0
	137533664	Eriochloa villosa (Thunb.) Kunth	https://www.inaturalist.org/observations/137533664	Not possible	Not Used	Stinziano et al. 2024	CC_BY_NC_4_0
	137737606	Eriochloa villosa (Thunb.) Kunth	https://www.inaturalist.org/observations/137737606	Correctly identified	Not Used	Stinziano et al. 2024	CC_BY_NC_4_0
	137771787	Eriochloa villosa (Thunb.) Kunth	https://www.inaturalist.org/observations/137771787	Incorrectly identified	Not Used	Stinziano et al. 2024	CC_BY_NC_4_0
	141642465	Eriochloa villosa (Thunb.) Kunth	https://www.inaturalist.org/observations/141642465	Not possible	Not Used	Stinziano et al. 2024	CC_BY_NC_4_0
	142973113	Eriochloa villosa (Thunb.) Kunth	https://www.inaturalist.org/observations/142973113	Not possible	Not Used	Stinziano et al. 2024	CC_BY_NC_4_0
	145963030	Eriochloa villosa (Thunb.) Kunth	https://www.inaturalist.org/observations/145963030	Not possible	Not Used	Stinziano et al. 2024	CC_BY_NC_4_0
	86248264	Eriochloa villosa (Thunb.) Kunth	https://www.inaturalist.org/observations/86248264	Not possible	Not Used	Stinziano et al. 2024	CC_BY_4_0
	87596519	Eriochloa villosa (Thunb.) Kunth	https://www.inaturalist.org/observations/87596519	Not possible	Not Used	Stinziano et al. 2024	CC_BY_NC_4_0
	87721544	Eriochloa villosa (Thunb.) Kunth	https://www.inaturalist.org/observations/87721544	Correctly identified	Not Used	Stinziano et al. 2024	CC_BY_NC_4_0
	88027066	Eriochloa villosa (Thunb.) Kunth	https://www.inaturalist.org/observations/88027066	Not possible	Not Used	Stinziano et al. 2024	CC_BY_NC_ND_4_0
	88344557	Eriochloa villosa (Thunb.) Kunth	https://www.inaturalist.org/observations/88344557	Correctly identified	Not Used	Stinziano et al. 2024	CC_BY_NC_4_0
	89075894	Eriochloa villosa (Thunb.) Kunth	https://www.inaturalist.org/observations/89075894	Correctly identified	Not Used	Stinziano et al. 2024	CC_BY_NC_4_0
	89413349	Eriochloa villosa (Thunb.) Kunth	https://www.inaturalist.org/observations/89413349	Correctly identified	Not Used	Stinziano et al. 2024	CC_BY_NC_4_0
	92668082	Eriochloa villosa (Thunb.) Kunth	https://www.inaturalist.org/observations/92668082	Correctly identified	Not Used	Stinziano et al. 2024	CC_BY_NC_4_0
	101977997	Eriochloa villosa (Thunb.) Kunth	https://www.inaturalist.org/observations/101977997	Correctly identified	Not Used	Stinziano et al. 2024	CC_BY_NC_4_0
	102104276	Eriochloa villosa (Thunb.) Kunth	https://www.inaturalist.org/observations/102104276	Correctly identified	Not Used	Stinziano et al. 2024	CC_BY_NC_4_0
	89704880	Eriochloa villosa (Thunb.) Kunth	https://www.inaturalist.org/observations/89704880	Correctly identified	Not Used	Stinziano et al. 2024	CC_BY_NC_4_0
	90050034	Eriochloa villosa (Thunb.) Kunth	https://www.inaturalist.org/observations/90050034	Correctly identified	Not Used	Stinziano et al. 2024	CC_BY_NC_4_0
	90400955	Eriochloa villosa (Thunb.) Kunth	https://www.inaturalist.org/observations/90400955	Correctly identified	Not Used	Stinziano et al. 2024	CC_BY_NC_4_0
	90737904	Eriochloa villosa (Thunb.) Kunth	https://www.inaturalist.org/observations/90737904	Correctly identified	Not Used	Stinziano et al. 2024	CC_BY_4_0
	90831469	Eriochloa villosa (Thunb.) Kunth	https://www.inaturalist.org/observations/90831469	Correctly identified	Not Used	Stinziano et al. 2024	© all rights reserved
	91884540	Eriochloa villosa (Thunb.) Kunth	https://www.inaturalist.org/observations/91884540	Correctly identified	Not Used	Stinziano et al. 2024	CC_BY_NC_4_0
	91909500	Eriochloa villosa (Thunb.) Kunth	https://www.inaturalist.org/observations/91909500	Correctly identified	Not Used	Stinziano et al. 2024	CC_BY_NC_4_0
	92218288	Eriochloa villosa (Thunb.) Kunth	https://www.inaturalist.org/observations/92218288	Correctly identified	Not Used	Stinziano et al. 2024	CC_BY_NC_4_0
	92879760	Eriochloa villosa (Thunb.) Kunth	https://www.inaturalist.org/observations/92879760	Correctly identified	Not Used	Stinziano et al. 2024	CC_BY_NC_4_0
	92881175	Eriochloa villosa (Thunb.) Kunth	https://www.inaturalist.org/observations/92881175	Correctly identified	Not Used	Stinziano et al. 2024	CC_BY_NC_4_0
	92882284	Eriochloa villosa (Thunb.) Kunth	https://www.inaturalist.org/observations/92882284	Not possible	Not Used	Stinziano et al. 2024	CC_BY_NC_4_0
	92948039	Eriochloa villosa (Thunb.) Kunth	https://www.inaturalist.org/observations/92948039	Correctly identified	Not Used	Stinziano et al. 2024	CC_BY_NC_4_0
	93073409	Eriochloa villosa (Thunb.) Kunth	https://www.inaturalist.org/observations/93073409	Correctly identified	Not Used	Stinziano et al. 2024	CC_BY_NC_4_0
	93117283	Eriochloa villosa (Thunb.) Kunth	https://www.inaturalist.org/observations/93117283	Correctly identified	Not Used	Stinziano et al. 2024	CC_BY_NC_4_0
	93156305	Eriochloa villosa (Thunb.) Kunth	https://www.inaturalist.org/observations/93156305	Correctly identified	Not Used	Stinziano et al. 2024	CC_BY_NC_4_0
	93203734	Eriochloa villosa (Thunb.) Kunth	https://www.inaturalist.org/observations/93203734	Correctly identified	Not Used	Stinziano et al. 2024	CC_BY_4_0
	94713855	Eriochloa villosa (Thunb.) Kunth	https://www.inaturalist.org/observations/94713855	Not possible	Not Used	Stinziano et al. 2024	CC_BY_NC_4_0
	95784216	Eriochloa villosa (Thunb.) Kunth	https://www.inaturalist.org/observations/95784216	Correctly identified	Not Used	Stinziano et al. 2024	CC_BY_NC_4_0
	103634273	Eriochloa villosa (Thunb.) Kunth	https://www.inaturalist.org/observations/103634273	Correctly identified	Not Used	Stinziano et al. 2024	CC_BY_NC_4_0
	93376557	Eriochloa villosa (Thunb.) Kunth	https://www.inaturalist.org/observations/93376557	Correctly identified	Not Used	Stinziano et al. 2024	CC_BY_4_0
	93508299	Eriochloa villosa (Thunb.) Kunth	https://www.inaturalist.org/observations/93508299	Correctly identified	Not Used	Stinziano et al. 2024	CC_BY_4_0
	93636301	Eriochloa villosa (Thunb.) Kunth	https://www.inaturalist.org/observations/93636301	Correctly identified	Not Used	Stinziano et al. 2024	CC_BY_NC_4_0
	93655217	Eriochloa villosa (Thunb.) Kunth	https://www.inaturalist.org/observations/93655217	Correctly identified	Not Used	Stinziano et al. 2024	CC_BY_4_0
	93706702	Eriochloa villosa (Thunb.) Kunth	https://www.inaturalist.org/observations/93706702	Not possible	Not Used	Stinziano et al. 2024	CC_BY_4_0
	93805803	Eriochloa villosa (Thunb.) Kunth	https://www.inaturalist.org/observations/93805803	Correctly identified	Not Used	Stinziano et al. 2024	CC_BY_4_0
	93900315	Eriochloa villosa (Thunb.) Kunth	https://www.inaturalist.org/observations/93900315	Correctly identified	Not Used	Stinziano et al. 2024	CC_BY_NC_4_0
	93925378	Eriochloa villosa (Thunb.) Kunth	https://www.inaturalist.org/observations/93925378	Correctly identified	Not Used	Stinziano et al. 2024	CC_BY_NC_4_0
	93950732	Eriochloa villosa (Thunb.) Kunth	https://www.inaturalist.org/observations/93950732	Correctly identified	Not Used	Stinziano et al. 2024	CC_BY_NC_4_0
	94167084	Eriochloa villosa (Thunb.) Kunth	https://www.inaturalist.org/observations/94167084	Correctly identified	Not Used	Stinziano et al. 2024	CC_BY_NC_4_0
	94324286	Eriochloa villosa (Thunb.) Kunth	https://www.inaturalist.org/observations/94324286	Not possible	Not Used	Stinziano et al. 2024	CC_BY_NC_4_0
	94461350	Eriochloa villosa (Thunb.) Kunth	https://www.inaturalist.org/observations/94461350	Correctly identified	Not Used	Stinziano et al. 2024	CC_0_1_0
	94493142	Eriochloa villosa (Thunb.) Kunth	https://www.inaturalist.org/observations/94493142	Not possible	Not Used	Stinziano et al. 2024	CC_BY_NC_4_0
	94767840	Eriochloa villosa (Thunb.) Kunth	https://www.inaturalist.org/observations/94767840	Correctly identified	Not Used	Stinziano et al. 2024	CC_BY_4_0
	94846002	Eriochloa villosa (Thunb.) Kunth	https://www.inaturalist.org/observations/94846002	Incorrectly identified	Not Used	Stinziano et al. 2024	CC_BY_NC_4_0
	95284110	Eriochloa villosa (Thunb.) Kunth	https://www.inaturalist.org/observations/95284110	Not possible	Not Used	Stinziano et al. 2024	CC_BY_NC_4_0
	95306172	Eriochloa villosa (Thunb.) Kunth	https://www.inaturalist.org/observations/95306172	Correctly identified	Not Used	Stinziano et al. 2024	CC_BY_NC_4_0
	95467751	Eriochloa villosa (Thunb.) Kunth	https://www.inaturalist.org/observations/95467751	Not possible	Not Used	Stinziano et al. 2024	CC_BY_NC_4_0
	95765902	Eriochloa villosa (Thunb.) Kunth	https://www.inaturalist.org/observations/95765902	Correctly identified	Not Used	Stinziano et al. 2024	CC_BY_NC_4_0
	96279622	Eriochloa villosa (Thunb.) Kunth	https://www.inaturalist.org/observations/96279622	Not possible	Not Used	Stinziano et al. 2024	CC_BY_NC_4_0
	98898003	Eriochloa villosa (Thunb.) Kunth	https://www.inaturalist.org/observations/98898003	Correctly identified	Not Used	Stinziano et al. 2024	CC_BY_NC_4_0
	100018422	Eriochloa villosa (Thunb.) Kunth	https://www.inaturalist.org/observations/100018422	Not possible	Not Used	Stinziano et al. 2024	CC_BY_NC_4_0
	96959847	Eriochloa villosa (Thunb.) Kunth	https://www.inaturalist.org/observations/96959847	Correctly identified	Not Used	Stinziano et al. 2024	CC_BY_NC_4_0
	97175854	Eriochloa villosa (Thunb.) Kunth	https://www.inaturalist.org/observations/97175854	Correctly identified	Not Used	Stinziano et al. 2024	CC_BY_NC_4_0
	97404379	Eriochloa villosa (Thunb.) Kunth	https://www.inaturalist.org/observations/97404379	Not possible	Not Used	Stinziano et al. 2024	CC_BY_NC_4_0
	47479500	Eriochloa villosa (Thunb.) Kunth	https://www.inaturalist.org/observations/47479500	Not possible	Not Used	Stinziano et al. 2024	CC_BY_4_0
	145963215	Eriochloa villosa (Thunb.) Kunth	https://www.inaturalist.org/observations/145963215	Correctly identified	Not Used	Stinziano et al. 2024	CC_BY_NC_4_0
	53754183	Eriochloa villosa (Thunb.) Kunth	https://www.inaturalist.org/observations/53754183	Correctly identified	Not Used	Stinziano et al. 2024	CC_BY_NC_4_0
	53764685	Eriochloa villosa (Thunb.) Kunth	https://www.inaturalist.org/observations/53764685	Correctly identified	Not Used	Stinziano et al. 2024	CC_BY_NC_4_0
	53861876	Eriochloa villosa (Thunb.) Kunth	https://www.inaturalist.org/observations/53861876	Correctly identified	Not Used	Stinziano et al. 2024	CC_BY_NC_4_0
	53868161	Eriochloa villosa (Thunb.) Kunth	https://www.inaturalist.org/observations/53868161	Correctly identified	Not Used	Stinziano et al. 2024	CC_BY_NC_4_0
	54008215	Eriochloa villosa (Thunb.) Kunth	https://www.inaturalist.org/observations/54008215	Correctly identified	Not Used	Stinziano et al. 2024	CC_BY_NC_4_0
	54069031	Eriochloa villosa (Thunb.) Kunth	https://www.inaturalist.org/observations/54069031	Not possible	Not Used	Stinziano et al. 2024	CC_BY_NC_4_0
	55156550	Eriochloa villosa (Thunb.) Kunth	https://www.inaturalist.org/observations/55156550	Not possible	Not Used	Stinziano et al. 2024	CC_BY_NC_4_0
	55348913	Eriochloa villosa (Thunb.) Kunth	https://www.inaturalist.org/observations/55348913	Correctly identified	Not Used	Stinziano et al. 2024	CC_BY_4_0
	55349709	Eriochloa villosa (Thunb.) Kunth	https://www.inaturalist.org/observations/55349709	Not possible	Not Used	Stinziano et al. 2024	CC_BY_NC_4_0
	55460350	Eriochloa villosa (Thunb.) Kunth	https://www.inaturalist.org/observations/55460350	Correctly identified	Not Used	Stinziano et al. 2024	CC_BY_NC_4_0
	55533603	Eriochloa villosa (Thunb.) Kunth	https://www.inaturalist.org/observations/55533603	Correctly identified	Not Used	Stinziano et al. 2024	CC_BY_4_0
	55757231	Eriochloa villosa (Thunb.) Kunth	https://www.inaturalist.org/observations/55757231	Correctly identified	Not Used	Stinziano et al. 2024	CC_BY_NC_4_0
	55999373	Eriochloa villosa (Thunb.) Kunth	https://www.inaturalist.org/observations/55999373	Not possible	Not Used	Stinziano et al. 2024	CC_BY_NC_4_0
	56169345	Eriochloa villosa (Thunb.) Kunth	https://www.inaturalist.org/observations/56169345	Not possible	Not Used	Stinziano et al. 2024	CC_0_1_0
	56436506	Eriochloa villosa (Thunb.) Kunth	https://www.inaturalist.org/observations/56436506	Correctly identified	Not Used	Stinziano et al. 2024	CC_BY_NC_4_0
	56680778	Eriochloa villosa (Thunb.) Kunth	https://www.inaturalist.org/observations/56680778	Correctly identified	Not Used	Stinziano et al. 2024	CC_BY_NC_4_0
	56986128	Eriochloa villosa (Thunb.) Kunth	https://www.inaturalist.org/observations/56986128	Correctly identified	Not Used	Stinziano et al. 2024	CC_BY_NC_4_0
	57161147	Eriochloa villosa (Thunb.) Kunth	https://www.inaturalist.org/observations/57161147	Correctly identified	Not Used	Stinziano et al. 2024	CC_BY_NC_4_0
	57175718	Eriochloa villosa (Thunb.) Kunth	https://www.inaturalist.org/observations/57175718	Correctly identified	Not Used	Stinziano et al. 2024	CC_BY_NC_4_0
	57864726	Eriochloa villosa (Thunb.) Kunth	https://www.inaturalist.org/observations/57864726	Correctly identified	Not Used	Stinziano et al. 2024	CC_BY_NC_4_0
	57954067	Eriochloa villosa (Thunb.) Kunth	https://www.inaturalist.org/observations/57954067	Correctly identified	Not Used	Stinziano et al. 2024	CC_BY_NC_4_0
	58313765	Eriochloa villosa (Thunb.) Kunth	https://www.inaturalist.org/observations/58313765	Correctly identified	Not Used	Stinziano et al. 2024	CC BY-NC-SA 4.0
	65522388	Eriochloa villosa (Thunb.) Kunth	https://www.inaturalist.org/observations/65522388	Correctly identified	Not Used	Stinziano et al. 2024	CC_BY_NC_4_0
	65522393	Eriochloa villosa (Thunb.) Kunth	https://www.inaturalist.org/observations/65522393	Correctly identified	Not Used	Stinziano et al. 2024	CC_BY_NC_4_0
	67039475	Eriochloa villosa (Thunb.) Kunth	https://www.inaturalist.org/observations/67039475	Correctly identified	Not Used	Stinziano et al. 2024	CC_BY_NC_4_0
	74742719	Eriochloa villosa (Thunb.) Kunth	https://www.inaturalist.org/observations/74742719	Correctly identified	Not Used	Stinziano et al. 2024	CC_BY_NC_4_0
	58371040	Eriochloa villosa (Thunb.) Kunth	https://www.inaturalist.org/observations/58371040	Not possible	Not Used	Stinziano et al. 2024	CC_0_1_0
	58470796	Eriochloa villosa (Thunb.) Kunth	https://www.inaturalist.org/observations/58470796	Correctly identified	Not Used	Stinziano et al. 2024	CC_BY_NC_4_0
	58741019	Eriochloa villosa (Thunb.) Kunth	https://www.inaturalist.org/observations/58741019	Correctly identified	Not Used	Stinziano et al. 2024	CC_BY_NC_4_0
	59216646	Eriochloa villosa (Thunb.) Kunth	https://www.inaturalist.org/observations/59216646	Correctly identified	Not Used	Stinziano et al. 2024	CC_BY_NC_4_0
	59263938	Eriochloa villosa (Thunb.) Kunth	https://www.inaturalist.org/observations/59263938	Not possible	Not Used	Stinziano et al. 2024	CC_BY_NC_4_0
	59525156	Eriochloa villosa (Thunb.) Kunth	https://www.inaturalist.org/observations/59525156	Correctly identified	Not Used	Stinziano et al. 2024	CC_BY_NC_4_0
	59934213	Eriochloa villosa (Thunb.) Kunth	https://www.inaturalist.org/observations/59934213	Not possible	Not Used	Stinziano et al. 2024	CC_BY_NC_4_0
	59959124	Eriochloa villosa (Thunb.) Kunth	https://www.inaturalist.org/observations/59959124	Correctly identified	Not Used	Stinziano et al. 2024	CC_BY_NC_4_0
	60073033	Eriochloa villosa (Thunb.) Kunth	https://www.inaturalist.org/observations/60073033	Correctly identified	Not Used	Stinziano et al. 2024	CC_BY_NC_4_0
	60612976	Eriochloa villosa (Thunb.) Kunth	https://www.inaturalist.org/observations/60612976	Correctly identified	Not Used	Stinziano et al. 2024	CC_BY_NC_4_0
	60621671	Eriochloa villosa (Thunb.) Kunth	https://www.inaturalist.org/observations/60621671	Incorrectly identified	Not Used	Stinziano et al. 2024	CC_BY_NC_4_0
	60658930	Eriochloa villosa (Thunb.) Kunth	https://www.inaturalist.org/observations/60658930	Correctly identified	Not Used	Stinziano et al. 2024	CC BY-NC-SA 4.0
	61254333	Eriochloa villosa (Thunb.) Kunth	https://www.inaturalist.org/observations/61254333	Not possible	Not Used	Stinziano et al. 2024	CC_BY_NC_4_0
	61641701	Eriochloa villosa (Thunb.) Kunth	https://www.inaturalist.org/observations/61641701	Correctly identified	Not Used	Stinziano et al. 2024	CC_BY_NC_4_0
	61994164	Eriochloa villosa (Thunb.) Kunth	https://www.inaturalist.org/observations/61994164	Not possible	Not Used	Stinziano et al. 2024	CC_BY_NC_4_0
	63887993	Eriochloa villosa (Thunb.) Kunth	https://www.inaturalist.org/observations/63887993	Correctly identified	Not Used	Stinziano et al. 2024	© all rights reserved
	106066778	Eriochloa villosa (Thunb.) Kunth	https://www.inaturalist.org/observations/106066778	Correctly identified	Not Used	Stinziano et al. 2024	CC_BY_NC_4_0
	62166430	Eriochloa villosa (Thunb.) Kunth	https://www.inaturalist.org/observations/62166430	Correctly identified	Not Used	Stinziano et al. 2024	CC_BY_NC_4_0
	24575050	Eriochloa villosa (Thunb.) Kunth	https://www.inaturalist.org/observations/24575050	Not possible	Not Used	Stinziano et al. 2024	CC_0_1_0
	30620214	Eriochloa villosa (Thunb.) Kunth	https://www.inaturalist.org/observations/30620214	Correctly identified	Not Used	Stinziano et al. 2024	CC_BY_NC_4_0
	29397033	Eriochloa villosa (Thunb.) Kunth	https://www.inaturalist.org/observations/29397033	Correctly identified	Not Used	Stinziano et al. 2024	CC_BY_NC_4_0
	39333148	Eriochloa villosa (Thunb.) Kunth	https://www.inaturalist.org/observations/39333148	Correctly identified	Not Used	Stinziano et al. 2024	CC_BY_NC_4_0
	30377974	Eriochloa villosa (Thunb.) Kunth	https://www.inaturalist.org/observations/30377974	Correctly identified	Not Used	Stinziano et al. 2024	CC_BY_NC_4_0
	31830194	Eriochloa villosa (Thunb.) Kunth	https://www.inaturalist.org/observations/31830194	Correctly identified	Not Used	Stinziano et al. 2024	CC_BY_NC_4_0
	44447166	Eriochloa villosa (Thunb.) Kunth	https://www.inaturalist.org/observations/44447166	Correctly identified	Not Used	Stinziano et al. 2024	CC_BY_NC_4_0
	32065524	Eriochloa villosa (Thunb.) Kunth	https://www.inaturalist.org/observations/32065524	Correctly identified	Not Used	Stinziano et al. 2024	CC_BY_NC_4_0
	32469613	Eriochloa villosa (Thunb.) Kunth	https://www.inaturalist.org/observations/32469613	Correctly identified	Not Used	Stinziano et al. 2024	CC_BY_NC_4_0
	32680399	Eriochloa villosa (Thunb.) Kunth	https://www.inaturalist.org/observations/32680399	Correctly identified	Not Used	Stinziano et al. 2024	CC_BY_NC_4_0
	32797303	Eriochloa villosa (Thunb.) Kunth	https://www.inaturalist.org/observations/32797303	Correctly identified	Not Used	Stinziano et al. 2024	CC_BY_NC_4_0
	32861651	Eriochloa villosa (Thunb.) Kunth	https://www.inaturalist.org/observations/32861651	Correctly identified	Not Used	Stinziano et al. 2024	CC_BY_NC_4_0
	33017264	Eriochloa villosa (Thunb.) Kunth	https://www.inaturalist.org/observations/33017264	Correctly identified	Not Used	Stinziano et al. 2024	CC_BY_NC_4_0
	33230835	Eriochloa villosa (Thunb.) Kunth	https://www.inaturalist.org/observations/33230835	Not possible	Not Used	Stinziano et al. 2024	CC_BY_NC_4_0
	34039071	Eriochloa villosa (Thunb.) Kunth	https://www.inaturalist.org/observations/34039071	Not possible	Not Used	Stinziano et al. 2024	CC_BY_NC_4_0
	34067682	Eriochloa villosa (Thunb.) Kunth	https://www.inaturalist.org/observations/34067682	Not possible	Not Used	Stinziano et al. 2024	CC_BY_NC_4_0
	34279102	Eriochloa villosa (Thunb.) Kunth	https://www.inaturalist.org/observations/34279102	Not possible	Not Used	Stinziano et al. 2024	© all rights reserved
	36232995	Eriochloa villosa (Thunb.) Kunth	https://www.inaturalist.org/observations/36232995	Correctly identified	Not Used	Stinziano et al. 2024	CC_BY_NC_4_0
	13909445	Eriochloa villosa (Thunb.) Kunth	https://www.inaturalist.org/observations/13909445	Not possible	Not Used	Stinziano et al. 2024	CC_BY_NC_4_0
	14612505	Eriochloa villosa (Thunb.) Kunth	https://www.inaturalist.org/observations/14612505	Correctly identified	Not Used	Stinziano et al. 2024	CC_BY_NC_4_0
	14877875	Eriochloa villosa (Thunb.) Kunth	https://www.inaturalist.org/observations/14877875	Correctly identified	Not Used	Stinziano et al. 2024	CC_BY_4_0
	15109586	Eriochloa villosa (Thunb.) Kunth	https://www.inaturalist.org/observations/15109586	Correctly identified	Not Used	Stinziano et al. 2024	CC_0_1_0
	84959560	Eriochloa villosa (Thunb.) Kunth	https://www.inaturalist.org/observations/84959560	Correctly identified	Not Used	Stinziano et al. 2024	CC_BY_NC_4_0
	15294433	Eriochloa villosa (Thunb.) Kunth	https://www.inaturalist.org/observations/15294433	Not possible	Not Used	Stinziano et al. 2024	CC_BY_4_0
	16072508	Eriochloa villosa (Thunb.) Kunth	https://www.inaturalist.org/observations/16072508	Correctly identified	Not Used	Stinziano et al. 2024	CC_BY_NC_4_0
	146349889	Eriochloa villosa (Thunb.) Kunth	https://www.inaturalist.org/observations/146349889	Correctly identified	Not Used	Stinziano et al. 2024	CC_BY_NC_4_0
	16503085	Eriochloa villosa (Thunb.) Kunth	https://www.inaturalist.org/observations/16503085	Correctly identified	Not Used	Stinziano et al. 2024	CC_BY_NC_4_0
	17083670	Eriochloa villosa (Thunb.) Kunth	https://www.inaturalist.org/observations/17083670	Not possible	Not Used	Stinziano et al. 2024	CC_BY_NC_4_0
	18791091	Eriochloa villosa (Thunb.) Kunth	https://www.inaturalist.org/observations/18791091	Correctly identified	Not Used	Stinziano et al. 2024	CC_BY_NC_4_0
	17135820	Eriochloa villosa (Thunb.) Kunth	https://www.inaturalist.org/observations/17135820	Not possible	Not Used	Stinziano et al. 2024	CC_BY_NC_4_0
	17660186	Eriochloa villosa (Thunb.) Kunth	https://www.inaturalist.org/observations/17660186	Correctly identified	Not Used	Stinziano et al. 2024	CC_BY_NC_4_0
	19657206	Eriochloa villosa (Thunb.) Kunth	https://www.inaturalist.org/observations/19657206	Correctly identified	Not Used	Stinziano et al. 2024	CC_BY_NC_4_0
	7355345	Eriochloa villosa (Thunb.) Kunth	https://www.inaturalist.org/observations/7355345	Correctly identified	Not Used	Stinziano et al. 2024	CC_BY_NC_4_0
	7472522	Eriochloa villosa (Thunb.) Kunth	https://www.inaturalist.org/observations/7472522	Correctly identified	Not Used	Stinziano et al. 2024	CC_BY_NC_4_0
	7559867	Eriochloa villosa (Thunb.) Kunth	https://www.inaturalist.org/observations/7559867	Correctly identified	Not Used	Stinziano et al. 2024	CC_BY_NC_4_0
	7603493	Eriochloa villosa (Thunb.) Kunth	https://www.inaturalist.org/observations/7603493	Correctly identified	Not Used	Stinziano et al. 2024	CC_BY_NC_4_0
	8282482	Eriochloa villosa (Thunb.) Kunth	https://www.inaturalist.org/observations/8282482	Correctly identified	Not Used	Stinziano et al. 2024	CC_BY_NC_4_0
	7942413	Eriochloa villosa (Thunb.) Kunth	https://www.inaturalist.org/observations/7942413	Correctly identified	Not Used	Stinziano et al. 2024	CC_BY_4_0
	8834367	Eriochloa villosa (Thunb.) Kunth	https://www.inaturalist.org/observations/8834367	Not possible	Not Used	Stinziano et al. 2024	CC_BY_NC_4_0
	4380141	Eriochloa villosa (Thunb.) Kunth	https://www.inaturalist.org/observations/4380141	Correctly identified	Not Used	Stinziano et al. 2024	CC_0_1_0
	4437273	Eriochloa villosa (Thunb.) Kunth	https://www.inaturalist.org/observations/4437273	Correctly identified	Not Used	Stinziano et al. 2024	CC_0_1_0
	21254249	Eriochloa villosa (Thunb.) Kunth	https://www.inaturalist.org/observations/21254249	Not possible	Not Used	Stinziano et al. 2024	CC_BY_NC_4_0
	119445618	Eriochloa villosa (Thunb.) Kunth	https://www.inaturalist.org/observations/119445618	Correctly identified	Not Used	Stinziano et al. 2024	CC_BY_NC_4_0
	403621	Eriochloa villosa (Thunb.) Kunth	https://www.inaturalist.org/observations/403621	Correctly identified	Not Used	Stinziano et al. 2024	CC_BY_NC_4_0
	37416487	Microstegium vimineum	https://www.inaturalist.org/observations/37416487	Correctly identified	Used	iNat Collection Project	CC_BY_NC_4_0
	59448565	Microstegium vimineum	https://www.inaturalist.org/observations/59448565	Correctly identified	Used	iNat Collection Project	CC_BY_NC_4_0
	59478972	Microstegium vimineum	https://www.inaturalist.org/observations/59478972	Correctly identified	Used	iNat Collection Project	© all rights reserved	Contacted user and was granted permission to use any of their pictures.
	86665686	Microstegium vimineum	https://www.inaturalist.org/observations/86665686	Correctly identified	Used	iNat Collection Project	CC_0_1_0
	90160037	Microstegium vimineum	https://www.inaturalist.org/observations/90160037	Correctly identified	Used	iNat Collection Project	CC_BY_NC_4_0
	118271314	Microstegium vimineum	https://www.inaturalist.org/observations/118271314	Correctly identified	Used	iNat Collection Project	CC_BY_NC_4_0
	123632800	Microstegium vimineum	https://www.inaturalist.org/observations/123632800	Correctly identified	Used	iNat Collection Project	CC_BY_NC_4_0
	126234481	Microstegium vimineum	https://www.inaturalist.org/observations/126234481	Correctly identified	Used	iNat Collection Project	CC_BY_NC_4_0
	128688471	Microstegium vimineum	https://www.inaturalist.org/observations/128688471	Correctly identified	Not Used	iNat Collection Project	© all rights reserved	Removed from testing
	129341044	Microstegium vimineum	https://www.inaturalist.org/observations/129341044	Correctly identified	Used	iNat Collection Project	CC_BY_NC_4_0
	135386169	Microstegium vimineum	https://www.inaturalist.org/observations/135386169	Correctly identified	Used	iNat Collection Project	CC_BY_NC_4_0
	136110781	Microstegium vimineum	https://www.inaturalist.org/observations/136110781	Correctly identified	Used	iNat Collection Project	CC_BY_NC_4_0
	130516618	Microstegium vimineum	https://www.inaturalist.org/observations/130516618	Correctly identified	Used	iNat Collection Project	CC_BY_NC_4_0
	130521456	Microstegium vimineum	https://www.inaturalist.org/observations/130521456	Correctly identified	Not Used	iNat Collection Project		Observation removed by user on iNaturalist
	130523545	Microstegium vimineum	https://www.inaturalist.org/observations/130523545	Correctly identified	Not Used	iNat Collection Project		Observation removed by user on iNaturalist
	130529835	Microstegium vimineum	https://www.inaturalist.org/observations/130529835	Correctly identified	Used	iNat Collection Project	CC_BY_NC_4_0
	122566457	Microstegium vimineum	https://www.inaturalist.org/observations/122566457	Correctly identified	Not Used	iNat Collection Project	© all rights reserved	Removed from testing
	122567532	Microstegium vimineum	https://www.inaturalist.org/observations/122567532	Correctly identified	Not Used	iNat Collection Project	© all rights reserved	Removed from testing
	122570696	Microstegium vimineum	https://www.inaturalist.org/observations/122570696	Correctly identified	Used	iNat Collection Project	CC_BY_NC_4_0
	122593976	Microstegium vimineum	https://www.inaturalist.org/observations/122593976	Correctly identified	Used	iNat Collection Project	CC_BY_4_0			23
	135005727	Microstegium vimineum	https://www.inaturalist.org/observations/135005727	Correctly identified	Used	iNat Collection Project	CC_BY_NC_4_0
	135009535	Microstegium vimineum	https://www.inaturalist.org/observations/135009535	Correctly identified	Used	iNat Collection Project	CC_BY_NC_4_0
	135010777	Microstegium vimineum	https://www.inaturalist.org/observations/135010777	Correctly identified	Used	iNat Collection Project	CC_BY_NC_4_0
	135017609	Microstegium vimineum	https://www.inaturalist.org/observations/135017609	Not possible	Not Used	iNat Collection Project	CC_BY_NC_4_0
	141337878	Microstegium vimineum	https://www.inaturalist.org/observations/141337878	Correctly identified	Used	iNat Collection Project	CC_BY_NC_4_0
	143368992	Microstegium vimineum	https://www.inaturalist.org/observations/143368992	Not possible	Not Used	iNat Collection Project	CC_BY_NC_4_0
	143478158	Microstegium vimineum	https://www.inaturalist.org/observations/143478158	Correctly identified	Used	iNat Collection Project	CC_BY_NC_4_0
	119868794	Microstegium vimineum	https://www.inaturalist.org/observations/119868794	Correctly identified	Used	iNat Collection Project	CC_BY_NC_4_0
	119888852	Microstegium vimineum	https://www.inaturalist.org/observations/119888852	Correctly identified	Used	iNat Collection Project	CC_BY_NC_4_0
	119900581	Microstegium vimineum	https://www.inaturalist.org/observations/119900581	Not possible	Not Used	iNat Collection Project	© all rights reserved
	119901961	Microstegium vimineum	https://www.inaturalist.org/observations/119901961	Correctly identified	Used	iNat Collection Project	© all rights reserved	Contacted user and was granted permission to use any of their pictures.
	119917016	Microstegium vimineum	https://www.inaturalist.org/observations/119917016	Not possible	Not Used	iNat Collection Project	CC_BY_NC_4_0
	130827246	Microstegium vimineum	https://www.inaturalist.org/observations/130827246	Correctly identified	Used	iNat Collection Project	CC_BY_NC_4_0
	130830947	Microstegium vimineum	https://www.inaturalist.org/observations/130830947	Correctly identified	Used	iNat Collection Project	CC_0_1_0
	130832852	Microstegium vimineum	https://www.inaturalist.org/observations/130832852	Correctly identified	Used	iNat Collection Project	CC_BY_NC_4_0
	130841740	Microstegium vimineum	https://www.inaturalist.org/observations/130841740	Correctly identified	Used	iNat Collection Project	CC_BY_NC_4_0
	131208404	Microstegium vimineum	https://www.inaturalist.org/observations/131208404	Correctly identified	Not Used	iNat Collection Project	© all rights reserved	Removed from testing
	131233083	Microstegium vimineum	https://www.inaturalist.org/observations/131233083	Correctly identified	Not Used	iNat Collection Project	© all rights reserved	Observation removed by user on iNaturalist
	119917016	Microstegium vimineum	https://www.inaturalist.org/observations/119917016	Not possible	Not Used	iNat Collection Project	CC_BY_NC_4_0
	119917363	Microstegium vimineum	https://www.inaturalist.org/observations/119917363	Correctly identified	Not Used	iNat Collection Project	© all rights reserved	Removed from testing
	119940613	Microstegium vimineum	https://www.inaturalist.org/observations/119940613	Correctly identified	Used	iNat Collection Project	CC_BY_NC_4_0
	143566413	Microstegium vimineum	https://www.inaturalist.org/observations/143566413	Correctly identified	Used	iNat Collection Project	CC_BY_NC_4_0
	143577647	Microstegium vimineum	https://www.inaturalist.org/observations/143577647	Correctly identified	Not Used	iNat Collection Project	© all rights reserved	Removed from testing
	143578331	Microstegium vimineum	https://www.inaturalist.org/observations/143578331	Correctly identified	Used	iNat Collection Project	CC_BY_NC_4_0
	143705352	Microstegium vimineum	https://www.inaturalist.org/observations/143705352	Correctly identified	Used	iNat Collection Project	CC_BY_NC_4_0
	144045864	Microstegium vimineum	https://www.inaturalist.org/observations/144045864	Correctly identified	Used	iNat Collection Project	CC_BY_NC_4_0
	143478158	Microstegium vimineum	https://www.inaturalist.org/observations/143478158	Correctly identified	Used	iNat Collection Project	CC_BY_NC_4_0
	55025578	Microstegium vimineum	https://www.inaturalist.org/observations/55025578	Correctly identified	Used	iNat Collection Project	CC_BY_NC_4_0
	55025598	Microstegium vimineum	https://www.inaturalist.org/observations/55025598	Correctly identified	Used	iNat Collection Project	CC_BY_NC_4_0
	119891441	Pueraria montana	https://www.inaturalist.org/observations/119891441	Not possible	Not Used	iNat Collection Project	CC_BY_4_0
	119898773	Pueraria montana	https://www.inaturalist.org/observations/119898773	Not possible	Not Used	iNat Collection Project	© all rights reserved
	119919495	Pueraria montana	https://www.inaturalist.org/observations/119919495	Correctly identified	Used	iNat Collection Project	CC_BY_NC_4_0
	119955573	Pueraria montana	https://www.inaturalist.org/observations/119955573	Correctly identified	Used	iNat Collection Project	CC_BY_NC_4_0
	120004744	Pueraria montana	https://www.inaturalist.org/observations/120004744	Correctly identified	Used	iNat Collection Project	CC_BY_NC_4_0
	120033369	Pueraria montana	https://www.inaturalist.org/observations/120033369	Correctly identified	Not Used	iNat Collection Project		Observation removed by user on iNaturalist
	125940909	Pueraria montana	https://www.inaturalist.org/observations/125940909	Not possible	Not Used	iNat Collection Project	CC_BY_NC_4_0
	125965257	Pueraria montana	https://www.inaturalist.org/observations/125965257	Correctly identified	Used	iNat Collection Project	CC_BY_NC_4_0
	125990599	Pueraria montana	https://www.inaturalist.org/observations/125990599	Not possible	Not Used	iNat Collection Project	CC_BY_NC_4_0
	125188869	Pueraria montana	https://www.inaturalist.org/observations/125188869	Correctly identified	Not Used	iNat Collection Project	© all rights reserved	Removed from testing
	137019744	Pueraria montana	https://www.inaturalist.org/observations/137019744	Correctly identified	Used	iNat Collection Project	CC_BY_4_0
	137072222	Pueraria montana	https://www.inaturalist.org/observations/137072222	Correctly identified	Used	iNat Collection Project	CC_BY_NC_4_0
	137096580	Pueraria montana	https://www.inaturalist.org/observations/137096580	Not possible	Not Used	iNat Collection Project	CC_0_1_0
	143128057	Pueraria montana	https://www.inaturalist.org/observations/143128057	Not possible	Not Used	iNat Collection Project	CC_BY_NC_4_0
	143618390	Pueraria montana	https://www.inaturalist.org/observations/143618390	Correctly identified	Used	iNat Collection Project	CC_BY_NC_4_0
	143677154	Pueraria montana	https://www.inaturalist.org/observations/143677154	Correctly identified	Used	iNat Collection Project	CC_BY_NC_4_0
	143800608	Pueraria montana	https://www.inaturalist.org/observations/143800608	Not possible	Not Used	iNat Collection Project	CC_BY_NC_4_0
	144014875	Pueraria montana	https://www.inaturalist.org/observations/144014875	Correctly identified	Used	iNat Collection Project	CC_BY_NC_4_0
	144039963	Pueraria montana	https://www.inaturalist.org/observations/144039963	Correctly identified	Used	iNat Collection Project	CC_0_1_0
	144039969	Pueraria montana	https://www.inaturalist.org/observations/144039969	Not possible	Not Used	iNat Collection Project	CC_0_1_0
	144039989	Pueraria montana	https://www.inaturalist.org/observations/144039989	Not possible	Not Used	iNat Collection Project	CC_0_1_0
	144055366	Pueraria montana	https://www.inaturalist.org/observations/144055366	Not possible	Not Used	iNat Collection Project	CC_BY_NC_4_0
	136209610	Pueraria montana	https://www.inaturalist.org/observations/136209610	Not possible	Not Used	iNat Collection Project	© all rights reserved
	136211960	Pueraria montana	https://www.inaturalist.org/observations/136211960	Correctly identified	Not Used	iNat Collection Project	© all rights reserved	Removed from testing
	136358554	Pueraria montana	https://www.inaturalist.org/observations/136358554	Correctly identified	Used	iNat Collection Project	CC_BY_NC_4_0
	136364022	Pueraria montana	https://www.inaturalist.org/observations/136364022	Not possible	Not Used	iNat Collection Project	CC_BY_NC_4_0
	136374661	Pueraria montana	https://www.inaturalist.org/observations/136374661	Not possible	Not Used	iNat Collection Project	© all rights reserved
	136378222	Pueraria montana	https://www.inaturalist.org/observations/136378222	Correctly identified	Used	iNat Collection Project	© all rights reserved	Contacted user and was granted permission to use any of their pictures.
	135904577	Pueraria montana	https://www.inaturalist.org/observations/135904577	Not possible	Not Used	iNat Collection Project	CC_BY_NC_4_0
	136619525	Pueraria montana	https://www.inaturalist.org/observations/136619525	Correctly identified	Not Used	iNat Collection Project	© all rights reserved	Removed from testing
	81199342	Pueraria montana	https://www.inaturalist.org/observations/81199342	Not possible	Not Used	iNat Collection Project	CC_BY_NC_4_0
	81200437	Pueraria montana	https://www.inaturalist.org/observations/81200437	Correctly identified	Used	iNat Collection Project	CC_BY_NC_4_0
	81201767	Pueraria montana	https://www.inaturalist.org/observations/81201767	Correctly identified	Used	iNat Collection Project	© all rights reserved	Contacted user and was granted permission to use any of their pictures.
	81240733	Pueraria montana	https://www.inaturalist.org/observations/81240733	Correctly identified	Used	iNat Collection Project	© all rights reserved	Contacted user and was granted permission to use any of their pictures.
	81240931	Pueraria montana	https://www.inaturalist.org/observations/81240931	Correctly identified	Used	iNat Collection Project	CC_BY_NC_4_0
	81244563	Pueraria montana	https://www.inaturalist.org/observations/81244563	Not possible	Not Used	iNat Collection Project	© all rights reserved
	81291540	Pueraria montana	https://www.inaturalist.org/observations/81291540	Correctly identified	Used	iNat Collection Project	CC_BY_NC_4_0
	81375837	Pueraria montana	https://www.inaturalist.org/observations/81375837	Not possible	Not Used	iNat Collection Project	CC_BY_NC_4_0
	81378171	Pueraria montana	https://www.inaturalist.org/observations/81378171	Correctly identified	Used	iNat Collection Project	CC_BY_NC_4_0
	81514410	Pueraria montana	https://www.inaturalist.org/observations/81514410	Correctly identified	Used	iNat Collection Project	CC_BY_NC_4_0
	147658422	Pueraria montana	https://www.inaturalist.org/observations/147658422	Correctly identified	Used	iNat Collection Project	CC_BY_NC_4_0
	81437215	Pueraria montana	https://www.inaturalist.org/observations/81437215	Correctly identified	Used	iNat Collection Project	CC_BY_NC_4_0
	81438549	Pueraria montana	https://www.inaturalist.org/observations/81438549	Not possible	Not Used	iNat Collection Project	CC_BY_NC_4_0
	81466943	Pueraria montana	https://www.inaturalist.org/observations/81466943	Not possible	Not Used	iNat Collection Project	© all rights reserved
	81478424	Pueraria montana	https://www.inaturalist.org/observations/81478424	Correctly identified	Used	iNat Collection Project	CC_BY_NC_4_0
	81494879	Pueraria montana	https://www.inaturalist.org/observations/81494879	Not possible	Not Used	iNat Collection Project	CC_BY_NC_4_0
	81564718	Pueraria montana	https://www.inaturalist.org/observations/81564718	Correctly identified	Used	iNat Collection Project	© all rights reserved	Contacted user and was granted permission to use any of their pictures.
	81598709	Pueraria montana	https://www.inaturalist.org/observations/81598709	Not possible	Not Used	iNat Collection Project	© all rights reserved
	153703717	Pueraria montana	https://www.inaturalist.org/observations/153703717	Correctly identified	Used	Stinziano et al. 2024	CC_BY_4_0
	154627205	Pueraria montana	https://www.inaturalist.org/observations/154627205	Correctly identified	Used	Stinziano et al. 2024	CC_BY_NC_4_0
	155383117	Pueraria montana	https://www.inaturalist.org/observations/155383117	Correctly identified	Used	Stinziano et al. 2024	CC_BY_NC_4_0
	169625763	Pueraria montana	https://www.inaturalist.org/observations/169625763	Correctly identified	Used	Stinziano et al. 2024	CC_BY_4_0
	169649036	Pueraria montana	https://www.inaturalist.org/observations/169649036	Correctly identified	Used	Stinziano et al. 2024	CC_BY_4_0
	169780454	Pueraria montana	https://www.inaturalist.org/observations/169780454	Correctly identified	Used	Stinziano et al. 2024	CC_0_1_0
	169998880	Pueraria montana	https://www.inaturalist.org/observations/169998880	Correctly identified	Used	Stinziano et al. 2024	CC_BY_4_0
	170339308	Pueraria montana	https://www.inaturalist.org/observations/170339308	Correctly identified	Used	Stinziano et al. 2024	CC_BY_NC_4_0
	171744220	Pueraria montana	https://www.inaturalist.org/observations/171744220	Correctly identified	Used	Stinziano et al. 2024	CC_BY_NC_4_0
	171849970	Pueraria montana	https://www.inaturalist.org/observations/171849970	Correctly identified	Used	Stinziano et al. 2024	CC_BY_NC_4_0
	172142260	Pueraria montana	https://www.inaturalist.org/observations/172142260	Correctly identified	Used	Stinziano et al. 2024	CC_BY_NC_4_0
	172159829	Pueraria montana	https://www.inaturalist.org/observations/172159829	Correctly identified	Used	Stinziano et al. 2024	CC_BY_NC_4_0
	172678912	Pueraria montana	https://www.inaturalist.org/observations/172678912	Correctly identified	Used	Stinziano et al. 2024	CC_BY_NC_4_0
	172761047	Pueraria montana	https://www.inaturalist.org/observations/172761047	Correctly identified	Used	Stinziano et al. 2024	CC_BY_NC_4_0
	172771770	Pueraria montana	https://www.inaturalist.org/observations/172771770	Correctly identified	Used	Stinziano et al. 2024	CC_BY_NC_4_0
	173259182	Pueraria montana	https://www.inaturalist.org/observations/173259182	Correctly identified	Used	Stinziano et al. 2024	CC_BY_NC_4_0
	173389724	Pueraria montana	https://www.inaturalist.org/observations/173389724	Correctly identified	Used	Stinziano et al. 2024	CC_BY_NC_4_0
	173513794	Pueraria montana	https://www.inaturalist.org/observations/173513794	Correctly identified	Used	Stinziano et al. 2024	CC_BY_NC_4_0
	173651230	Pueraria montana	https://www.inaturalist.org/observations/173651230	Correctly identified	Used	Stinziano et al. 2024	CC_BY_NC_4_0
	173696680	Pueraria montana	https://www.inaturalist.org/observations/173696680	Correctly identified	Used	Stinziano et al. 2024	CC_BY_NC_4_0
	174130088	Pueraria montana	https://www.inaturalist.org/observations/174130088	Correctly identified	Used	Stinziano et al. 2024	CC_BY_NC_4_0
	8616532	Pueraria montana lobata	https://www.inaturalist.org/observations/8616532	Correctly identified	Used	iNat Collection Project	CC_BY_NC_4_0
	81381386	Pueraria montana lobata	https://www.inaturalist.org/observations/81381386	Correctly identified	Used	iNat Collection Project	© all rights reserved	Contacted user and was granted permission to use any of their pictures.
	119724831	Solanum elaeagnifolium	https://www.inaturalist.org/observations/119724831	Correctly identified	Used	iNat Collection Project	© all rights reserved	Contacted user and was granted permission to use any of their pictures.
	119743227	Solanum elaeagnifolium	https://www.inaturalist.org/observations/119743227	Correctly identified	Used	iNat Collection Project	© all rights reserved	Contacted user and was granted permission to use any of their pictures.
	119745600	Solanum elaeagnifolium	https://www.inaturalist.org/observations/119745600	Correctly identified	Used	iNat Collection Project	CC_BY_NC_4_0
	119760067	Solanum elaeagnifolium	https://www.inaturalist.org/observations/119760067	Correctly identified	Used	iNat Collection Project	CC_BY_NC_4_0
	119760537	Solanum elaeagnifolium	https://www.inaturalist.org/observations/119760537	Correctly identified	Not Used	iNat Collection Project	© all rights reserved	Removed from testing
	119763315	Solanum elaeagnifolium	https://www.inaturalist.org/observations/119763315	Correctly identified	Used	iNat Collection Project	CC_BY_NC_4_0
	120026070	Solanum elaeagnifolium	https://www.inaturalist.org/observations/120026070	Correctly identified	Not Used	iNat Collection Project	© all rights reserved	Removed from testing
	120029233	Solanum elaeagnifolium	https://www.inaturalist.org/observations/120029233	Correctly identified	Not Used	iNat Collection Project	© all rights reserved	Removed from testing
	120046365	Solanum elaeagnifolium	https://www.inaturalist.org/observations/120046365	Correctly identified	Not Used	iNat Collection Project	© all rights reserved	Removed from testing
	120157417	Solanum elaeagnifolium	https://www.inaturalist.org/observations/120157417	Correctly identified	Not Used	iNat Collection Project	© all rights reserved	Removed from testing
	120170968	Solanum elaeagnifolium	https://www.inaturalist.org/observations/120170968	Correctly identified	Used	iNat Collection Project	CC_BY_NC_ND_4_0
	120171525	Solanum elaeagnifolium	https://www.inaturalist.org/observations/120171525	Correctly identified	Used	iNat Collection Project	CC_BY_NC_4_0
	120335416	Solanum elaeagnifolium	https://www.inaturalist.org/observations/120335416	Correctly identified	Not Used	iNat Collection Project	© all rights reserved
	120336798	Solanum elaeagnifolium	https://www.inaturalist.org/observations/120336798	Correctly identified	Used	iNat Collection Project	CC_BY_NC_4_0
	120337235	Solanum elaeagnifolium	https://www.inaturalist.org/observations/120337235	Correctly identified	Used	iNat Collection Project	CC_BY_NC_4_0
	120339264	Solanum elaeagnifolium	https://www.inaturalist.org/observations/133189197	Correctly identified	Used	iNat Collection Project	CC_BY_NC_4_0
	120358576	Solanum elaeagnifolium	https://www.inaturalist.org/observations/133200658	Correctly identified	Used	iNat Collection Project	CC_BY_NC_4_0
	120361005	Solanum elaeagnifolium	https://www.inaturalist.org/observations/133201986	Correctly identified	Not Used	iNat Collection Project	© all rights reserved	Removed from testing
	120618312	Solanum elaeagnifolium	https://www.inaturalist.org/observations/133207306	Correctly identified	Used	iNat Collection Project	CC_BY_4_0
	120657998	Solanum elaeagnifolium	https://www.inaturalist.org/observations/133215456	Correctly identified	Used	iNat Collection Project	CC_BY_4_0
	120666043	Solanum elaeagnifolium	https://www.inaturalist.org/observations/133216946	Correctly identified	Used	iNat Collection Project	CC_BY_NC_4_0
	120672625	Solanum elaeagnifolium	https://www.inaturalist.org/observations/133230987	Correctly identified	Used	iNat Collection Project	CC_BY_NC_4_0
	120674434	Solanum elaeagnifolium	https://www.inaturalist.org/observations/133237596	Correctly identified	Used	iNat Collection Project	CC_BY_NC_4_0
	120695938	Solanum elaeagnifolium	https://www.inaturalist.org/observations/133240772	Correctly identified	Used	iNat Collection Project	CC_BY_NC_4_0
	120696402	Solanum elaeagnifolium	https://www.inaturalist.org/observations/133247950	Correctly identified	Used	iNat Collection Project	CC_BY_NC_4_0
	120703099	Solanum elaeagnifolium	https://www.inaturalist.org/observations/133256483	Correctly identified	Used	iNat Collection Project	CC_BY_NC_4_0
	120915905	Solanum elaeagnifolium	https://www.inaturalist.org/observations/133259641	Correctly identified	Used	iNat Collection Project	CC_BY_4_0
	120920092	Solanum elaeagnifolium	https://www.inaturalist.org/observations/133264047	Correctly identified	Used	iNat Collection Project	CC_BY_NC_4_0
	120922337	Solanum elaeagnifolium	https://www.inaturalist.org/observations/133268895	Not possible	Not Used	iNat Collection Project	CC_BY_NC_4_0
	120946162	Solanum elaeagnifolium	https://www.inaturalist.org/observations/133270049	Correctly identified	Used	iNat Collection Project	CC_BY_NC_4_0
	120954968	Solanum elaeagnifolium	https://www.inaturalist.org/observations/133285053	Correctly identified	Used	iNat Collection Project	CC_BY_NC_4_0
	120957250	Solanum elaeagnifolium	https://www.inaturalist.org/observations/133290619	Correctly identified	Used	iNat Collection Project	CC_BY_NC_4_0
	120966356	Solanum elaeagnifolium	https://www.inaturalist.org/observations/133295936	Correctly identified	Used	iNat Collection Project	© all rights reserved	Contacted user and was granted permission to use any of their pictures.
	120968239	Solanum elaeagnifolium	https://www.inaturalist.org/observations/133301272	Correctly identified	Used	iNat Collection Project	CC_BY_NC_4_0
	120975281	Solanum elaeagnifolium	https://www.inaturalist.org/observations/133331561	Correctly identified	Not Used	iNat Collection Project	© all rights reserved	Removed from testing
	120979385	Solanum elaeagnifolium	https://www.inaturalist.org/observations/120979385	Correctly identified	Used	iNat Collection Project	CC_BY_NC_4_0
	123156725	Solanum elaeagnifolium	https://www.inaturalist.org/observations/123156725	Correctly identified	Used	iNat Collection Project	CC_BY_NC_4_0
	123188529	Solanum elaeagnifolium	https://www.inaturalist.org/observations/123188529	Correctly identified	Not Used	iNat Collection Project	© all rights reserved	Removed from testing
	123754923	Solanum elaeagnifolium	https://www.inaturalist.org/observations/123754923	Correctly identified	Used	iNat Collection Project	CC_BY_NC_4_0
	123758097	Solanum elaeagnifolium	https://www.inaturalist.org/observations/123758097	Correctly identified	Used	iNat Collection Project	CC_BY_NC_4_0
	130264354	Solanum elaeagnifolium	https://www.inaturalist.org/observations/130264354	Correctly identified	Used	iNat Collection Project	CC_BY_NC_4_0
	130690963	Solanum elaeagnifolium	https://www.inaturalist.org/observations/130690963	Correctly identified	Used	iNat Collection Project	CC_BY_NC_4_0
	132783874	Solanum elaeagnifolium	https://www.inaturalist.org/observations/132783874	Correctly identified	Used	iNat Collection Project	CC_BY_NC_4_0
	134328566	Solanum elaeagnifolium	https://www.inaturalist.org/observations/134328566	Correctly identified	Used	iNat Collection Project	CC_BY_NC_4_0
	134381255	Solanum elaeagnifolium	https://www.inaturalist.org/observations/134381255	Correctly identified	Used	iNat Collection Project	CC_BY_NC_4_0
	135057141	Solanum elaeagnifolium	https://www.inaturalist.org/observations/135057141	Correctly identified	Used	iNat Collection Project	CC_BY_4_0
	142679322	Solanum elaeagnifolium	https://www.inaturalist.org/observations/142679322	Correctly identified	Used	iNat Collection Project	CC_BY_NC_4_0
	85217358	Solanum elaeagnifolium	https://www.inaturalist.org/observations/85217358	Correctly identified	Used	iNat Collection Project	CC_BY_NC_4_0
	85257249	Solanum elaeagnifolium	https://www.inaturalist.org/observations/85257249	Correctly identified	Used	iNat Collection Project	CC_BY_NC_4_0
	85264947	Solanum elaeagnifolium	https://www.inaturalist.org/observations/85264947	Correctly identified	Used	iNat Collection Project	CC_BY_NC_4_0
	CC_0_1_0: https://creativecommons.org/publicdomain/zero/1.0/, CC_BY_4_0: https://creativecommons.org/licenses/by/4.0/, CC_BY_NC_4_0: https://creativecommons.org/licenses/by-nc/4.0/, CC_BY_NC_ND_4_0: https://creativecommons.org/licenses/by-nc-nd/4.0/, CC_BY_ND_4_0: https://creativecommons.org/licenses/by-nd/4.0/, CC BY-NC-SA 4.0: https://creativecommons.org/licenses/by-nc-sa/4.0/
